# Supplementary material for: 5,5′-[1,4-Phenyl­enebis(methyl­enesulfanedi­yl)]bis­[1,3,4-thia­diazol-2(3H)-one] dimethyl sulfoxide disolvate
Source: Acta Crystallogr Sect E Struct Rep Online. 2012 Feb 17;68(Pt 3):o781. doi: 10.1107/S1600536812006289 (PMC3297851; doi:10.1107/S1600536812006289)
Supplement: Supplementary file 1 [file e-68-0o781-sup1.cif]

##############################################################################
#                                                                            #
# This CIF contains the data in a paper accepted for publication in          #
# Acta Crystallographica Section E. It conforms to the requirements of       #
# Notes for Authors for Acta Crystallographica Section E, and has been       #
# peer reviewed under the auspices of the IUCr Commission on Journals.       #
#                                                                            #
# Full details of the Crystallographic Information File format               #
# are given in the paper "The Crystallographic Information File (CIF):       #
# a New Standard Archive File for Crystallography" by S. R. Hall, F. H.      #
# Allen and I. D. Brown [Acta Cryst. (1991), A47, 655-685].                  #
#                                                                            #
# The current version of the core CIF dictionary is obtainable from          #
# ftp://ftp.iucr.org/pub/cif_core.dic.                                       #
#                                                                            #
# Software is freely available for graphical display of the structure(s)     #
# in this CIF. For information consult the CIF software page                 #
# http://www.iucr.org/resources/cif/software.                                #
#                                                                            #
# This file may be used for bona fide research purposes within the           #
# scientific community so long as proper attribution is given to the journal # 
# article from which it was obtained.                                        #
#                                                                            #
##############################################################################
data_global
_audit_creation_method     'WinGX routine CIF_UPDATE'
_audit_conform_dict_name     cif_core.dic
_audit_conform_dict_version     2.4
_journal_data_validation_number     ?
_journal_date_recd_electronic     2012-02-09
_journal_date_accepted     2012-02-13
_journal_name_full     'Acta Crystallographica, Section E'
_journal_year     2012
_journal_volume     68
_journal_issue      3
_journal_page_first     o781
_journal_page_last     o781
_journal_paper_category     QO
_journal_paper_doi     10.1107/S1600536812006289
_journal_coeditor_code     IS5071
_publ_contact_author_name     'Sung Kwon Kang'
_publ_contact_author_address
;
Department of Chemistry
Chungnam National University
Daejeon 305-764
Republic of Korea
;
_publ_contact_author_email     skkang@cnu.ac.kr
_publ_contact_author_fax      8E307(4)
_publ_contact_author_phone      8E307(4)
_publ_section_title
;\
5,5'-[1,4-Phenylenebis(methylenesulfanediyl)]bis[1,3,4-thiadiazol-2(3<i>H</i>)-\
one] dimethyl sulfoxide disolvate
;
loop_
    _publ_author_name
    _publ_author_address
    'Kang, Sung Kwon'
;
Department of Chemistry
Chungnam National University
Daejeon 305-764
Republic of Korea
;
    'Cho, Nam Sook'
;
Department of Chemistry
Chungnam National University
Daejeon 305-764
Republic of Korea
;
    'Jang, Siyoung'
;
Department of Chemistry
Chungnam National University
Daejeon 305-764
Republic of Korea
;
data_I
_audit_creation_method     'WinGX routine CIF_UPDATE'
_chemical_name_systematic
;
5-({4-[(5-oxo-4,5-dihydro-1,3,4-thiadiazol-2-yl)methyl]phenyl}methyl)-
2,3-dihydro-1,3,4-thiadiazol-2-one dimethyl sulfoxide disolvate
;
_chemical_name_common
;
5,5'-[1,4-Phenylenebis(methylenesulfanediyl)]bis[1,3,4-thiadiazol-
2(3<i>H</i>)-one] dimethyl sulfoxide disolvate
;
_chemical_formula_moiety     'C12 H10 N4 O2 S4, 2(C2 H6 O S)'
_chemical_formula_sum     'C16 H22 N4 O4 S6'
_chemical_formula_iupac     'C12 H10 N4 O2 S4 , 2C2 H6 O S'
_chemical_formula_weight     526.74
_symmetry_cell_setting     triclinic
_symmetry_space_group_name_H-M     'P -1'
_symmetry_space_group_name_Hall     '-P 1'
loop_
    _symmetry_equiv_pos_as_xyz
    'x, y, z'
    '-x, -y, -z'
_cell_length_a     7.5723(15)
_cell_length_b     8.3258(17)
_cell_length_c     10.346(2)
_cell_angle_alpha     109.70(4)
_cell_angle_beta     95.74(3)
_cell_angle_gamma     91.15(3)
_cell_volume     610.0(2)
_cell_formula_units_Z     1
_cell_measurement_reflns_used     5678
_cell_measurement_theta_min     2.6
_cell_measurement_theta_max     25.16
_cell_measurement_temperature     296(2)
_exptl_crystal_description     block
_exptl_crystal_colour     colourless
_exptl_crystal_size_max     0.18
_exptl_crystal_size_mid     0.17
_exptl_crystal_size_min     0.12
_exptl_crystal_density_diffrn     1.434
_exptl_crystal_density_method     'not measured'
_exptl_crystal_F_000     274
_exptl_absorpt_coefficient_mu     0.59
_exptl_absorpt_correction_type     multi-scan
_exptl_absorpt_process_details     '(SADABS; Bruker, 2002)'
_exptl_absorpt_correction_T_min     0.895
_exptl_absorpt_correction_T_max     0.923
_exptl_special_details     ?
_diffrn_ambient_temperature     296(2)
_diffrn_radiation_type     MoK\a
_diffrn_radiation_wavelength     0.71073
_diffrn_radiation_monochromator     graphite
_diffrn_measurement_device_type     'Bruker APEXII CCD'
_diffrn_measurement_method     '\f and \w'
_diffrn_reflns_number     21342
_diffrn_reflns_av_R_equivalents     0.0828
_diffrn_reflns_theta_min     2.1
_diffrn_reflns_theta_max     28.34
_diffrn_reflns_theta_full     28.34
_diffrn_measured_fraction_theta_max     0.998
_diffrn_measured_fraction_theta_full     0.998
_diffrn_reflns_limit_h_min     -10
_diffrn_reflns_limit_h_max     10
_diffrn_reflns_limit_k_min     -11
_diffrn_reflns_limit_k_max     11
_diffrn_reflns_limit_l_min     -13
_diffrn_reflns_limit_l_max     13
_refine_special_details
;
Refinement of <i>F</i>^2^ against ALL reflections. The weighted <i>R</i>-factor
<i>wR</i> and goodness of fit <i>S</i> are based on <i>F</i>^2^, conventional
<i>R</i>-factors <i>R</i> are based on <i>F</i>, with <i>F</i> set to zero for
negative <i>F</i>^2^. The threshold expression of <i>F</i>^2^ >
2\s(<i>F</i>^2^) is used only for calculating <i>R</i>-factors(gt) <i>etc</i>.
and is not relevant to the choice of reflections for refinement.
<i>R</i>-factors based on <i>F</i>^2^ are statistically about twice as large
as those based on <i>F</i>, and <i>R</i>-factors based on ALL data will be
even larger.
;
_reflns_number_total     3039
_reflns_number_gt     2124
_reflns_threshold_expression     I>2\s(I)
_refine_ls_structure_factor_coef     Fsqd
_refine_ls_matrix_type     full
_refine_ls_R_factor_all     0.05
_refine_ls_R_factor_gt     0.0337
_refine_ls_wR_factor_ref     0.0996
_refine_ls_goodness_of_fit_ref     1.023
_refine_ls_restrained_S_all     1.023
_refine_ls_number_reflns     3039
_refine_ls_number_parameters     162
_refine_ls_number_restraints     3
_refine_ls_hydrogen_treatment     mixed
_refine_ls_weighting_scheme     calc
_refine_ls_weighting_details
               'calc w = 1/[\s^2^(Fo^2^)+(0.0506P)^2^] where P=(Fo^2^+2Fc^2^)/3'
_atom_sites_solution_hydrogens     geom
_atom_sites_solution_primary     direct
_atom_sites_solution_secondary     difmap
_refine_ls_shift/su_max     0
_refine_ls_shift/su_mean     0
_refine_diff_density_max     0.16
_refine_diff_density_min     -0.219
_refine_ls_extinction_method     none
loop_
    _atom_type_symbol
    _atom_type_description
    _atom_type_scat_dispersion_real
    _atom_type_scat_dispersion_imag
    _atom_type_scat_source
    C C 0.0033 0.0016 'International Tables Vol C Tables 4.2.6.8 and 6.1.1.4'
    H H 0 0 'International Tables Vol C Tables 4.2.6.8 and 6.1.1.4'
    N N 0.0061 0.0033 'International Tables Vol C Tables 4.2.6.8 and 6.1.1.4'
    O O 0.0106 0.006 'International Tables Vol C Tables 4.2.6.8 and 6.1.1.4'
    S S 0.1246 0.1234 'International Tables Vol C Tables 4.2.6.8 and 6.1.1.4'
_computing_data_collection     'SMART (Bruker, 2002)'
_computing_cell_refinement     'SAINT (Bruker, 2002)'
_computing_data_reduction     'SAINT (Bruker, 2002)'
_computing_structure_solution     'SHELXS97 (Sheldrick, 2008)'
_computing_structure_refinement     'SHELXL97 (Sheldrick, 2008)'
_computing_molecular_graphics     'ORTEP-3 for Windows (Farrugia, 1997)'
_computing_publication_material     'WinGX (Farrugia, 1999)'
loop_
    _atom_site_type_symbol
    _atom_site_label
    _atom_site_fract_x
    _atom_site_fract_y
    _atom_site_fract_z
    _atom_site_U_iso_or_equiv
    _atom_site_adp_type
    _atom_site_calc_flag
    _atom_site_refinement_flags
    _atom_site_occupancy
    _atom_site_disorder_assembly
    _atom_site_disorder_group
    S S1 0.76776(6) 0.37928(6) 0.42321(5) 0.07516(18) Uani d . 1 . .
    C C2 0.7758(2) 0.3744(2) 0.59474(19) 0.0668(4) Uani d . 1 . .
    N N3 0.62432(19) 0.2937(2) 0.60130(16) 0.0688(4) Uani d . 1 . .
    H H3 0.589(3) 0.282(3) 0.679(2) 0.090(7) Uiso d . 1 . .
    N N4 0.50062(17) 0.23800(17) 0.48623(14) 0.0611(3) Uani d . 1 . .
    C C5 0.55873(19) 0.27358(19) 0.38640(17) 0.0549(4) Uani d . 1 . .
    O O6 0.89774(16) 0.43193(18) 0.68683(15) 0.0946(5) Uani d . 1 . .
    S S7 0.44211(6) 0.22149(6) 0.22259(5) 0.06970(16) Uani d . 1 . .
    C C8 0.2421(2) 0.1210(2) 0.25284(16) 0.0598(4) Uani d . 1 . .
    H H8A 0.2729 0.0257 0.283 0.072 Uiso calc R 1 . .
    H H8B 0.1848 0.2027 0.3249 0.072 Uiso calc R 1 . .
    C C9 0.11735(19) 0.05870(19) 0.12143(15) 0.0516(3) Uani d . 1 . .
    C C10 -0.0134(2) 0.1597(2) 0.09349(16) 0.0610(4) Uani d . 1 . .
    H H10 -0.0228 0.2687 0.1563 0.073 Uiso calc R 1 . .
    C C11 0.1302(2) -0.1018(2) 0.02588(16) 0.0603(4) Uani d . 1 . .
    H H11 0.2181 -0.1713 0.0421 0.072 Uiso calc R 1 . .
    S S12 0.32235(7) 0.21416(7) 0.85488(5) 0.0693(2) Uani d P 0.8786(14) A 1
    O O13 0.5091(2) 0.2414(3) 0.8277(2) 0.0771(6) Uani d P 0.8786(14) A 1
    C C14 0.1951(5) 0.1372(4) 0.6870(4) 0.0807(9) Uani d P 0.8786(14) A 1
    H H14A 0.2232 0.0218 0.639 0.121 Uiso calc PR 0.8786(14) A 1
    H H14B 0.2238 0.2084 0.635 0.121 Uiso calc PR 0.8786(14) A 1
    H H14C 0.0706 0.1402 0.6975 0.121 Uiso calc PR 0.8786(14) A 1
    C C15 0.2328(6) 0.4158(6) 0.9137(4) 0.0964(12) Uani d P 0.8786(14) A 1
    H H15A 0.2907 0.4803 1.0039 0.145 Uiso calc PR 0.8786(14) A 1
    H H15B 0.1078 0.4017 0.9183 0.145 Uiso calc PR 0.8786(14) A 1
    H H15C 0.2511 0.4757 0.8509 0.145 Uiso calc PR 0.8786(14) A 1
    S S12A 0.3220(5) 0.3284(5) 0.7826(4) 0.0717(14) Uani d PD 0.1214(14) A 2
    O O13A 0.5108(17) 0.3036(17) 0.8234(16) 0.057(4) Uiso d PD 0.1214(14) A 2
    C C14A 0.209(5) 0.126(3) 0.729(3) 0.093(11) Uiso d PD 0.1214(14) A 2
    H H14D 0.29 0.0394 0.6939 0.14 Uiso calc PR 0.1214(14) A 2
    H H14E 0.1146 0.1194 0.6573 0.14 Uiso calc PR 0.1214(14) A 2
    H H14F 0.1595 0.1102 0.8058 0.14 Uiso calc PR 0.1214(14) A 2
    C C15A 0.250(5) 0.410(5) 0.952(2) 0.087(10) Uiso d PD 0.1214(14) A 2
    H H15D 0.3501 0.4642 1.0183 0.13 Uiso calc PR 0.1214(14) A 2
    H H15E 0.1998 0.3176 0.9746 0.13 Uiso calc PR 0.1214(14) A 2
    H H15F 0.1623 0.4918 0.953 0.13 Uiso calc PR 0.1214(14) A 2
loop_
    _atom_site_aniso_label
    _atom_site_aniso_U_11
    _atom_site_aniso_U_22
    _atom_site_aniso_U_33
    _atom_site_aniso_U_12
    _atom_site_aniso_U_13
    _atom_site_aniso_U_23
    S1 0.0514(3) 0.0787(3) 0.0898(4) -0.0150(2) -0.0004(2) 0.0249(2)
    C2 0.0489(9) 0.0614(10) 0.0737(11) -0.0010(7) -0.0108(8) 0.0069(8)
    N3 0.0541(8) 0.0853(10) 0.0560(8) -0.0119(7) -0.0137(7) 0.0162(7)
    N4 0.0495(7) 0.0731(9) 0.0527(7) -0.0090(6) -0.0092(6) 0.0159(6)
    C5 0.0436(8) 0.0553(8) 0.0607(9) -0.0018(6) -0.0025(7) 0.0156(7)
    O6 0.0600(8) 0.0931(10) 0.0981(10) -0.0088(7) -0.0304(7) 0.0017(8)
    S7 0.0588(3) 0.0926(3) 0.0573(3) -0.0129(2) -0.00617(19) 0.0296(2)
    C8 0.0500(9) 0.0749(10) 0.0494(8) -0.0074(7) -0.0062(7) 0.0184(7)
    C9 0.0442(8) 0.0595(9) 0.0460(8) -0.0028(6) -0.0026(6) 0.0139(7)
    C10 0.0565(9) 0.0579(9) 0.0562(9) 0.0060(7) -0.0038(7) 0.0062(7)
    C11 0.0512(9) 0.0627(10) 0.0600(9) 0.0109(7) -0.0066(7) 0.0149(7)
    S12 0.0666(3) 0.0796(4) 0.0724(4) 0.0135(2) 0.0099(2) 0.0388(3)
    O13 0.0570(9) 0.1063(17) 0.0751(10) 0.0135(10) 0.0017(7) 0.0413(12)
    C14 0.0665(16) 0.0774(18) 0.085(2) -0.0001(11) -0.0046(15) 0.0146(15)
    C15 0.0810(19) 0.098(2) 0.088(2) 0.0245(14) -0.0073(19) 0.007(2)
    S12A 0.064(2) 0.092(3) 0.070(2) 0.0013(18) -0.0017(17) 0.045(2)
_geom_special_details
;
All s.u.'s (except the s.u. in the dihedral angle between two l.s. planes) are
estimated using the full covariance matrix. The cell s.u.'s are taken into
account individually in the estimation of s.u.'s in distances, angles and
torsion angles; correlations between s.u.'s in cell parameters are only used
when they are defined by crystal symmetry. An approximate (isotropic)
treatment of cell s.u.'s is used for estimating s.u.'s involving l.s. planes.
;
loop_
    _geom_bond_atom_site_label_1
    _geom_bond_atom_site_label_2
    _geom_bond_site_symmetry_2
    _geom_bond_distance
    _geom_bond_publ_flag
    S1 C5 . 1.7385(16) ?
    S1 C2 . 1.784(2) ?
    C2 O6 . 1.220(2) ?
    C2 N3 . 1.337(2) ?
    N3 N4 . 1.3772(18) ?
    N3 H3 . 0.91(2) ?
    N4 C5 . 1.281(2) ?
    C5 S7 . 1.7406(17) ?
    S7 C8 . 1.8202(17) ?
    C8 C9 . 1.502(2) ?
    C8 H8A . 0.97 ?
    C8 H8B . 0.97 ?
    C9 C11 . 1.380(2) ?
    C9 C10 . 1.382(2) ?
    C10 C11 2 1.379(2) ?
    C10 H10 . 0.93 ?
    C11 C10 2 1.379(2) ?
    C11 H11 . 0.93 ?
    S12 O13 . 1.4964(19) ?
    S12 C15 . 1.757(4) ?
    S12 C14 . 1.802(4) ?
    C14 H14A . 0.96 ?
    C14 H14B . 0.96 ?
    C14 H14C . 0.96 ?
    C15 H15A . 0.96 ?
    C15 H15B . 0.96 ?
    C15 H15C . 0.96 ?
    S12A O13A . 1.488(13) ?
    S12A C14A . 1.758(18) ?
    S12A C15A . 1.796(18) ?
    C14A H14D . 0.96 ?
    C14A H14E . 0.96 ?
    C14A H14F . 0.96 ?
    C15A H15D . 0.96 ?
    C15A H15E . 0.96 ?
    C15A H15F . 0.96 ?
loop_
    _geom_angle_atom_site_label_1
    _geom_angle_atom_site_label_2
    _geom_angle_atom_site_label_3
    _geom_angle_site_symmetry_1
    _geom_angle_site_symmetry_3
    _geom_angle
    _geom_angle_publ_flag
    C5 S1 C2 . . 88.75(8) ?
    O6 C2 N3 . . 127.16(19) ?
    O6 C2 S1 . . 126.18(16) ?
    N3 C2 S1 . . 106.66(12) ?
    C2 N3 N4 . . 119.02(16) ?
    C2 N3 H3 . . 125.3(14) ?
    N4 N3 H3 . . 115.3(14) ?
    C5 N4 N3 . . 109.97(14) ?
    N4 C5 S1 . . 115.59(12) ?
    N4 C5 S7 . . 123.92(12) ?
    S1 C5 S7 . . 120.48(10) ?
    C5 S7 C8 . . 98.72(8) ?
    C9 C8 S7 . . 109.26(12) ?
    C9 C8 H8A . . 109.8 ?
    S7 C8 H8A . . 109.8 ?
    C9 C8 H8B . . 109.8 ?
    S7 C8 H8B . . 109.8 ?
    H8A C8 H8B . . 108.3 ?
    C11 C9 C10 . . 118.39(13) ?
    C11 C9 C8 . . 120.59(14) ?
    C10 C9 C8 . . 121.02(14) ?
    C11 C10 C9 2 . 121.18(14) ?
    C11 C10 H10 2 . 119.4 ?
    C9 C10 H10 . . 119.4 ?
    C10 C11 C9 2 . 120.43(14) ?
    C10 C11 H11 2 . 119.8 ?
    C9 C11 H11 . . 119.8 ?
    O13 S12 C15 . . 107.4(2) ?
    O13 S12 C14 . . 105.18(15) ?
    C15 S12 C14 . . 97.27(19) ?
    S12 C14 H14A . . 109.5 ?
    S12 C14 H14B . . 109.5 ?
    H14A C14 H14B . . 109.5 ?
    S12 C14 H14C . . 109.5 ?
    H14A C14 H14C . . 109.5 ?
    H14B C14 H14C . . 109.5 ?
    S12 C15 H15A . . 109.5 ?
    S12 C15 H15B . . 109.5 ?
    H15A C15 H15B . . 109.5 ?
    S12 C15 H15C . . 109.5 ?
    H15A C15 H15C . . 109.5 ?
    H15B C15 H15C . . 109.5 ?
    O13A S12A C14A . . 106.7(13) ?
    O13A S12A C15A . . 98.7(13) ?
    C14A S12A C15A . . 97.6(18) ?
    S12A C14A H14D . . 109.5 ?
    S12A C14A H14E . . 109.5 ?
    H14D C14A H14E . . 109.5 ?
    S12A C14A H14F . . 109.5 ?
    H14D C14A H14F . . 109.5 ?
    H14E C14A H14F . . 109.5 ?
    S12A C15A H15D . . 109.5 ?
    S12A C15A H15E . . 109.5 ?
    H15D C15A H15E . . 109.5 ?
    S12A C15A H15F . . 109.5 ?
    H15D C15A H15F . . 109.5 ?
    H15E C15A H15F . . 109.5 ?
loop_
    _geom_hbond_atom_site_label_D
    _geom_hbond_atom_site_label_H
    _geom_hbond_atom_site_label_A
    _geom_hbond_site_symmetry_A
    _geom_hbond_distance_DH
    _geom_hbond_distance_HA
    _geom_hbond_distance_DA
    _geom_hbond_angle_DHA
    N3 H3 O13 . 0.91(2) 1.83(2) 2.742(3) 175.6(19)
_iucr_refine_instructions_details
;
TITL [C12H10N2O2S4]2DMSO in P-1
CELL 0.71073   7.5723   8.3258  10.3456 109.702  95.742  91.150
ZERR    1.00   0.0015   0.0017   0.0021   0.036   0.032   0.030
LATT 1
SFAC C H N O S
UNIT 16 22 4 4 6
HTAB
htab N3 O13
EQIV $1 -x, -y, -z
MPLA 7 S1 > S7
MPLA 7  C8 > C11 C9_$1 C10_$1 C11_$1
acta
L.S. 5
BOND $H
FMAP 2
PLAN -5
WGHT    0.050600
FVAR       0.32113   0.87858
MOLE   1
S1    5    0.767757    0.379282    0.423214    11.00000    0.05145    0.07868 =
         0.08981    0.02487   -0.00036   -0.01497
C2    1    0.775816    0.374381    0.594739    11.00000    0.04891    0.06142 =
         0.07373    0.00692   -0.01084   -0.00101
N3    3    0.624323    0.293725    0.601295    11.00000    0.05410    0.08529 =
         0.05601    0.01621   -0.01374   -0.01192
H3    2    0.588847    0.281650    0.679076    11.00000    0.08993
N4    3    0.500616    0.237997    0.486234    11.00000    0.04945    0.07307 =
         0.05269    0.01586   -0.00920   -0.00895
C5    1    0.558729    0.273581    0.386397    11.00000    0.04358    0.05526 =
         0.06075    0.01563   -0.00251   -0.00175
O6    4    0.897742    0.431932    0.686834    11.00000    0.06000    0.09309 =
         0.09809    0.00169   -0.03039   -0.00877
S7    5    0.442113    0.221493    0.222585    11.00000    0.05879    0.09263 =
         0.05734    0.02964   -0.00617   -0.01286
C8    1    0.242076    0.120992    0.252840    11.00000    0.05004    0.07487 =
         0.04937    0.01845   -0.00621   -0.00736
AFIX  23
H8A   2    0.272950    0.025741    0.283026    11.00000   -1.20000
H8B   2    0.184811    0.202734    0.324855    11.00000   -1.20000
AFIX   0
C9    1    0.117346    0.058704    0.121430    11.00000    0.04419    0.05949 =
         0.04605    0.01387   -0.00259   -0.00284
C10   1   -0.013381    0.159729    0.093489    11.00000    0.05649    0.05792 =
         0.05623    0.00625   -0.00378    0.00600
AFIX  43
H10   2   -0.022759    0.268712    0.156302    11.00000   -1.20000
AFIX   0
C11   1    0.130153   -0.101778    0.025882    11.00000    0.05116    0.06273 =
         0.05998    0.01489   -0.00657    0.01089
AFIX  43
H11   2    0.218089   -0.171271    0.042106    11.00000   -1.20000
AFIX   0
MOLE   2
part 1
S12   5    0.322355    0.214164    0.854876    21.00000    0.06657    0.07964 =
         0.07242    0.03877    0.00993    0.01349
O13   4    0.509074    0.241386    0.827698    21.00000    0.05697    0.10633 =
         0.07513    0.04129    0.00172    0.01350
C14   1    0.195128    0.137161    0.686984    21.00000    0.06649    0.07742 =
         0.08504    0.01463   -0.00458   -0.00012
AFIX  33
H14A  2    0.223247    0.021842    0.638998    21.00000   -1.50000
H14B  2    0.223762    0.208398    0.634978    21.00000   -1.50000
H14C  2    0.070582    0.140212    0.697511    21.00000   -1.50000
AFIX   0
C15   1    0.232829    0.415830    0.913675    21.00000    0.08099    0.09850 =
         0.08775    0.00679   -0.00732    0.02447
AFIX  33
H15A  2    0.290690    0.480270    1.003861    21.00000   -1.50000
H15B  2    0.107754    0.401735    0.918338    21.00000   -1.50000
H15C  2    0.251136    0.475651    0.850946    21.00000   -1.50000
AFIX   0
part 2
dfix 1.49 S12A O13A
dfix 1.80 S12A C14A S12A C15A
S12A  5    0.321987    0.328446    0.782634   -21.00000    0.06367    0.09199 =
         0.07049    0.04511   -0.00172    0.00130
O13A  4    0.510808    0.303629    0.823428   -21.00000    0.05662
C14A  1    0.208666    0.126434    0.728812   -21.00000    0.09313
AFIX  33
H14D  2    0.290040    0.039354    0.693923   -21.00000   -1.50000
H14E  2    0.114616    0.119427    0.657311   -21.00000   -1.50000
H14F  2    0.159458    0.110202    0.805808   -21.00000   -1.50000
AFIX   0
C15A  1    0.250185    0.409982    0.951820   -21.00000    0.08684
AFIX  33
H15D  2    0.350074    0.464174    1.018288   -21.00000   -1.50000
H15E  2    0.199839    0.317581    0.974640   -21.00000   -1.50000
H15F  2    0.162252    0.491781    0.952986   -21.00000   -1.50000
part 0
HKLF 4
REM  [C12H10N2O2S4]2DMSO in P-1
REM R1 =  0.0337 for   2124 Fo > 4sig(Fo)  and  0.0500 for all   3039 data
REM    162 parameters refined using      3 restraints
END
WGHT      0.0506      0.0000
REM Highest difference peak  0.160,  deepest hole -0.219,  1-sigma level  0.042
Q1    1   0.0352  0.0784  0.1342  11.00000  0.05    0.16
Q2    1   0.0746  0.1173  0.1004  11.00000  0.05    0.15
Q3    1   0.1882  0.0911  0.1847  11.00000  0.05    0.15
Q4    1   0.4213  0.2491  0.8571  11.00000  0.05    0.15
Q5    1   0.8227  0.2884  0.4367  11.00000  0.05    0.14
;
