# Supplementary material for: 5,5′-[1,4-Phenyl­enebis(methyl­enesulfanedi­yl)]bis­[1,3,4-thia­diazol-2(3H)-one] dimethyl sulfoxide disolvate
Source: Acta Crystallogr Sect E Struct Rep Online. 2012 Feb 17;68(Pt 3):o781. doi: 10.1107/S1600536812006289 (PMC3297851; doi:10.1107/S1600536812006289)
Supplement: Supplementary file 2 [file e-68-0o781-Isup2.hkl]

#
# h,k,l, Fc-squared, Fo-squared, sigma(Fo-squared) and status flag
#
data_I
_shelx_title ' [C12H10N2O2S4]2DMSO in P-1'
_shelx_refln_list_code          4
_shelx_F_calc_maximum      124.70
_exptl_crystal_F_000       274.00
_reflns_d_resolution_high  0.7486
 
loop_
 _symmetry_equiv_pos_as_xyz
 'x, y, z'
 '-x, -y, -z'
 
_cell_length_a     7.5723
_cell_length_b     8.3258
_cell_length_c    10.3456
_cell_angle_alpha 109.702
_cell_angle_beta   95.742
_cell_angle_gamma  91.150
 
_shelx_F_squared_multiplier     1.000
 
loop_
 _refln_index_h
 _refln_index_k
 _refln_index_l
 _refln_F_squared_calc
 _refln_F_squared_meas
 _refln_F_squared_sigma
 _refln_observed_status
   1   0   0     1266.87     1297.74     47.65 o
   2   0   0      240.82      214.62      5.91 o
   3   0   0      792.63      841.89     21.31 o
   4   0   0      466.77      471.11     12.68 o
   5   0   0        8.12        9.26      0.66 o
   6   0   0       27.39       28.97      1.73 o
   7   0   0       14.19       12.54      1.53 o
   8   0   0        8.56        7.11      1.38 o
   9   0   0       80.35       81.08      3.75 o
  10   0   0        0.89        0.86      1.12 o
 -10   1   0        0.76        1.11      1.16 o
  -9   1   0       18.94       18.28      2.18 o
  -8   1   0        0.89        0.12      0.85 o
  -7   1   0      257.42      253.87      6.39 o
  -6   1   0        3.20        3.59      0.84 o
  -5   1   0       69.75       69.61      1.80 o
  -4   1   0       10.06       11.20      0.61 o
  -3   1   0        2.68        1.79      0.27 o
  -2   1   0        3.52        3.53      0.29 o
  -1   1   0      204.16      203.45      4.25 o
   0   1   0       31.54       32.72      1.35 o
   1   1   0       45.05       38.14      4.46 o
   2   1   0     1647.70     1602.99     43.63 o
   3   1   0        0.44        0.51      0.24 o
   4   1   0      167.16      165.63      4.46 o
   5   1   0        1.85        2.16      0.57 o
   6   1   0      382.34      370.89      8.12 o
   7   1   0        7.89        7.30      1.04 o
   8   1   0        5.20        5.48      1.18 o
   9   1   0        5.57        6.02      1.35 o
  -9   2   0        1.57        1.10      1.12 o
  -8   2   0        1.97        1.63      1.01 o
  -7   2   0       19.14       18.02      1.67 o
  -6   2   0       28.10       25.55      1.77 o
  -5   2   0      179.42      168.52      3.14 o
  -4   2   0      411.18      433.09      8.66 o
  -3   2   0      156.07      151.84      3.35 o
  -2   2   0     1074.42     1135.44     24.07 o
  -1   2   0    15550.01    14140.89    317.88 o
   0   2   0     4218.95     4221.36    102.11 o
   1   2   0      183.90      199.63      4.27 o
   2   2   0     1049.00     1088.69     25.48 o
   3   2   0      124.65      137.60      3.25 o
   4   2   0        0.49        0.25      0.26 o
   5   2   0      159.29      162.31      3.44 o
   6   2   0      124.02      127.82      3.86 o
   7   2   0       17.41       15.73      1.41 o
   8   2   0      145.37      146.07      3.97 o
   9   2   0        4.76        3.75      1.26 o
  -9   3   0        0.19       -0.59      1.00 o
  -8   3   0       25.36       27.36      2.20 o
  -7   3   0       33.62       33.91      2.26 o
  -6   3   0        9.30        9.88      1.20 o
  -5   3   0        7.88        8.77      0.86 o
  -4   3   0        6.13        7.65      0.55 o
  -3   3   0       19.86       24.74      0.76 o
  -2   3   0      112.64       95.76      6.99 o
  -1   3   0      389.71      362.55      8.01 o
   0   3   0      160.65      166.27      3.04 o
   1   3   0      357.79      321.39      6.94 o
   2   3   0      192.77      197.25      4.12 o
   3   3   0        7.64        7.93      0.51 o
   4   3   0        0.06       -0.06      0.28 o
   5   3   0      120.36      113.81      2.52 o
   6   3   0       76.46       74.07      2.10 o
   7   3   0       18.61       19.48      1.48 o
   8   3   0        0.00        1.00      1.01 o
   9   3   0        0.01        0.54      1.28 o
  -9   4   0        0.75       -0.86      0.92 o
  -8   4   0       14.16       13.38      1.72 o
  -7   4   0        1.56        0.37      0.79 o
  -6   4   0       74.20       78.98      2.18 o
  -5   4   0      126.02      122.05      4.23 o
  -4   4   0        5.26        6.77      0.61 o
  -3   4   0        4.58        3.72      0.48 o
  -2   4   0     2606.91     2606.24     59.19 o
  -1   4   0     2130.17     2148.90     44.80 o
   0   4   0        0.03        0.93      0.31 o
   1   4   0      566.77      580.51     14.27 o
   2   4   0      139.78      145.79      3.47 o
   3   4   0       25.84       23.68      0.96 o
   4   4   0      243.43      243.74      6.19 o
   5   4   0       68.54       68.34      2.34 o
   6   4   0       35.18       35.63      2.14 o
   7   4   0       96.61       99.11      3.22 o
   8   4   0       27.27       27.79      2.54 o
   9   4   0        6.51        7.14      2.18 o
  -9   5   0        5.84        7.16      1.68 o
  -8   5   0        6.10        6.07      1.50 o
  -7   5   0        5.36        3.71      1.20 o
  -6   5   0        0.15       -0.13      0.56 o
  -5   5   0        1.76        1.83      0.63 o
  -4   5   0       70.76       66.36      2.57 o
  -3   5   0        2.93        3.36      0.51 o
  -2   5   0       72.39       67.70      1.79 o
  -1   5   0       11.79       12.88      0.69 o
   0   5   0      313.82      304.03      7.40 o
   1   5   0      196.03      213.40      4.59 o
   2   5   0       14.52       16.29      0.81 o
   3   5   0        5.49        8.39      0.80 o
   4   5   0      147.72      149.96      4.21 o
   5   5   0       16.88       18.60      1.58 o
   6   5   0        8.66       10.20      1.41 o
   7   5   0        0.69        1.52      1.12 o
   8   5   0        0.06       -0.20      1.23 o
  -8   6   0        0.04        1.73      1.33 o
  -7   6   0       11.90       13.22      2.16 o
  -6   6   0       24.48       24.35      1.98 o
  -5   6   0        0.33        0.71      0.70 o
  -4   6   0       21.22       18.95      1.62 o
  -3   6   0      430.53      440.98     12.88 o
  -2   6   0      113.10      110.69      3.43 o
  -1   6   0       40.50       36.47      1.54 o
   0   6   0      140.59      142.49      3.58 o
   1   6   0       34.25       36.42      1.63 o
   2   6   0       32.66       33.11      1.75 o
   3   6   0      101.50      100.62      4.44 o
   4   6   0        5.39        6.47      0.92 o
   5   6   0       63.38       64.04      3.32 o
   6   6   0       90.57       92.55      4.06 o
   7   6   0       14.76       15.58      2.27 o
  -7   7   0        0.25        1.07      1.26 o
  -6   7   0        5.43        4.92      1.30 o
  -5   7   0        9.97       10.74      1.47 o
  -4   7   0        0.45        0.66      0.75 o
  -3   7   0        2.21        4.11      0.91 o
  -2   7   0       25.70       20.93      1.57 o
  -1   7   0       73.42       79.43      3.86 o
   0   7   0       36.25       33.81      2.04 o
   1   7   0        0.01        0.18      0.59 o
   2   7   0        0.02       -0.39      0.59 o
   3   7   0       18.04       20.00      1.62 o
   4   7   0        0.66        0.90      0.77 o
   5   7   0        0.10       -0.24      1.01 o
   6   7   0        0.05       -0.16      1.16 o
   7   7   0        2.45        2.65      1.53 o
  -6   8   0        0.07        1.03      1.07 o
  -5   8   0        0.44       -0.19      0.96 o
  -4   8   0        7.57        5.90      1.35 o
  -3   8   0       19.33       18.28      2.26 o
  -2   8   0        7.72        8.43      1.20 o
  -1   8   0       20.27       20.29      1.79 o
   0   8   0       14.52       12.71      1.50 o
   1   8   0        2.82        2.84      0.96 o
   2   8   0       63.67       62.91      2.69 o
   3   8   0        0.98        2.26      0.95 o
   4   8   0       19.18       18.87      2.46 o
   5   8   0       20.53       21.92      2.72 o
   6   8   0        5.54        5.40      1.76 o
  -5   9   0        7.31        7.00      1.62 o
  -4   9   0        2.20        1.84      1.17 o
  -3   9   0        2.61        1.74      1.10 o
  -2   9   0        0.64        0.13      0.83 o
  -1   9   0        9.82        9.91      1.47 o
   0   9   0        0.01       -0.23      0.78 o
   1   9   0        0.81        0.47      0.88 o
   2   9   0        0.45        0.68      0.95 o
   3   9   0        1.13        0.72      1.02 o
   4   9   0        1.75        2.38      1.44 o
  -3  10   0        0.29       -0.44      1.24 o
  -2  10   0        5.56        5.91      1.59 o
  -1  10   0        3.86        4.15      1.42 o
   0  10   0        0.11        0.20      1.00 o
   1  10   0       11.17        8.92      1.67 o
   2  10   0        0.01        0.81      1.08 o
  -3 -10   1        2.06        2.64      1.24 o
  -2 -10   1        0.84        1.49      1.13 o
  -1 -10   1        0.08        0.15      0.95 o
   0 -10   1        0.69        0.54      1.00 o
   1 -10   1        1.95        2.15      1.09 o
   2 -10   1        0.30       -0.15      0.97 o
   3 -10   1        0.66        0.37      1.10 o
   4 -10   1        2.26        1.18      1.38 o
  -5  -9   1        6.79        4.97      1.82 o
  -4  -9   1        0.26       -0.96      1.16 o
  -3  -9   1        4.76        6.02      1.34 o
  -2  -9   1       15.34       17.41      1.88 o
  -1  -9   1        3.60        3.46      1.10 o
   0  -9   1       17.58       18.09      1.84 o
   1  -9   1        1.65        2.26      0.96 o
   2  -9   1        4.90        7.18      1.34 o
   3  -9   1        0.06        0.80      0.99 o
   4  -9   1        1.37        1.76      1.08 o
   5  -9   1        4.58        2.81      1.30 o
  -6  -8   1        5.29        5.75      1.77 o
  -5  -8   1        4.35        5.94      1.72 o
  -4  -8   1        1.94        2.51      1.35 o
  -3  -8   1       11.33       12.76      1.57 o
  -2  -8   1        3.47        3.26      1.02 o
  -1  -8   1        0.00       -0.29      0.65 o
   0  -8   1       18.29       16.63      1.62 o
   1  -8   1        4.07        4.56      1.02 o
   2  -8   1       21.80       22.70      1.91 o
   3  -8   1       37.18       30.94      2.50 o
   4  -8   1       28.36       29.06      2.26 o
   5  -8   1        3.09        3.64      1.07 o
   6  -8   1        3.48        4.51      1.39 o
   7  -8   1        0.92        1.44      1.34 o
  -7  -7   1       13.70       15.40      2.89 o
  -6  -7   1       29.32       28.54      2.95 o
  -5  -7   1        5.52        7.87      1.72 o
  -4  -7   1       56.77       56.63      2.42 o
  -3  -7   1      110.30      104.29      3.17 o
  -2  -7   1        1.34        1.17      0.73 o
  -1  -7   1      110.60      104.61      3.83 o
   0  -7   1       20.13       20.89      1.65 o
   1  -7   1        0.03        0.08      0.57 o
   2  -7   1        8.79       10.90      1.09 o
   3  -7   1       23.94       20.43      1.54 o
   4  -7   1        0.02        0.07      0.67 o
   5  -7   1        4.13        4.63      1.10 o
   6  -7   1        5.33        4.48      1.30 o
   7  -7   1        2.29        1.06      1.26 o
  -8  -6   1        9.17        9.49      2.39 o
  -7  -6   1        1.27        1.72      1.22 o
  -6  -6   1        5.18        6.05      1.39 o
  -5  -6   1        1.41        1.40      0.89 o
  -4  -6   1       26.60       27.76      1.82 o
  -3  -6   1       10.50       10.50      1.22 o
  -2  -6   1        6.01        7.07      1.02 o
  -1  -6   1      241.00      238.00      7.93 o
   0  -6   1       28.20       27.97      1.43 o
   1  -6   1      140.13      134.67      3.56 o
   2  -6   1      164.43      151.82      3.43 o
   3  -6   1       59.38       53.34      2.40 o
   4  -6   1        4.29        5.14      1.02 o
   5  -6   1       23.33       23.51      2.03 o
   6  -6   1       14.04       15.31      1.61 o
   7  -6   1        0.07       -0.32      0.98 o
   8  -6   1        1.10        0.05      1.20 o
  -8  -5   1       43.47       48.92      3.78 o
  -7  -5   1       40.81       41.50      2.55 o
  -6  -5   1        3.91        5.36      1.11 o
  -5  -5   1       64.87       60.61      2.39 o
  -4  -5   1      338.17      329.84      5.99 o
  -3  -5   1       32.71       28.50      1.26 o
  -2  -5   1      156.35      146.56      3.91 o
  -1  -5   1      417.86      436.02     10.69 o
   0  -5   1        8.63        8.10      0.78 o
   1  -5   1       14.78       14.96      1.04 o
   2  -5   1       20.91       23.86      0.75 o
   3  -5   1       12.78       12.51      0.77 o
   4  -5   1       20.01       17.75      1.18 o
   5  -5   1       15.55       17.04      1.32 o
   6  -5   1        0.08        0.31      0.58 o
   7  -5   1       14.82       16.30      1.94 o
   8  -5   1       20.42       18.07      2.16 o
   9  -5   1        0.46        0.49      1.13 o
  -9  -4   1        8.65        9.22      2.37 o
  -8  -4   1        0.28        0.99      1.22 o
  -7  -4   1       17.45       19.38      1.80 o
  -6  -4   1       32.55       36.95      1.78 o
  -5  -4   1       20.97       22.61      1.46 o
  -4  -4   1       15.91       15.56      0.94 o
  -3  -4   1        3.16        2.30      0.52 o
  -2  -4   1      922.50      942.54     21.39 o
  -1  -4   1      446.32      420.39     17.39 o
   0  -4   1      216.55      210.50      5.70 o
   1  -4   1        4.64        4.84      0.46 o
   2  -4   1      819.12      844.90     18.84 o
   3  -4   1       10.24        9.55      0.61 o
   4  -4   1       90.85       87.43      2.64 o
   5  -4   1       99.61       92.91      3.74 o
   6  -4   1        0.01        0.58      0.57 o
   7  -4   1       38.60       38.84      2.44 o
   8  -4   1        0.04        0.33      0.85 o
   9  -4   1        5.46        5.18      1.37 o
  -9  -3   1       33.67       31.08      3.65 o
  -8  -3   1       65.82       67.06      2.59 o
  -7  -3   1       10.81       13.40      1.28 o
  -6  -3   1       35.40       30.84      1.65 o
  -5  -3   1      812.39      762.55     15.86 o
  -4  -3   1      101.45       96.74      2.38 o
  -3  -3   1      396.56      398.09      8.43 o
  -2  -3   1      587.15      610.51     12.80 o
  -1  -3   1       33.94       32.97      0.77 o
   0  -3   1     1083.24     1091.48     32.74 o
   1  -3   1       40.78       36.73      0.73 o
   2  -3   1      140.09      155.33      3.25 o
   3  -3   1       61.00       73.66      1.73 o
   4  -3   1      209.27      221.02      6.67 o
   5  -3   1       45.20       42.58      1.92 o
   6  -3   1      101.62      104.68      3.95 o
   7  -3   1      124.63      116.84      3.39 o
   8  -3   1        0.12        0.00      0.78 o
   9  -3   1        3.64        2.01      1.20 o
  -9  -2   1        0.83        0.71      1.09 o
  -8  -2   1        0.00        0.09      0.84 o
  -7  -2   1       21.01       22.02      1.65 o
  -6  -2   1        9.62        9.14      0.96 o
  -5  -2   1        2.74        1.53      0.53 o
  -4  -2   1       24.61       22.02      0.84 o
  -3  -2   1     1384.92     1435.39     31.74 o
  -2  -2   1     2277.78     2380.25     62.74 o
  -1  -2   1     2300.69     2388.66     58.74 o
   0  -2   1      662.95      744.05     15.23 o
   1  -2   1     3289.56     2482.74    366.94 o
   2  -2   1      117.89      130.46      3.46 o
   3  -2   1       67.79       52.98      1.76 o
   4  -2   1      233.07      237.69      4.66 o
   5  -2   1        7.51        7.02      0.73 o
   6  -2   1      179.12      180.58      6.38 o
   7  -2   1       42.22       41.75      2.22 o
   8  -2   1       57.68       53.75      2.81 o
   9  -2   1        1.61        2.03      1.15 o
 -10  -1   1       15.59       19.41      2.44 o
  -9  -1   1       69.96       69.83      3.09 o
  -8  -1   1       31.63       30.68      2.24 o
  -7  -1   1       29.25       26.06      1.73 o
  -6  -1   1      424.64      392.47      8.45 o
  -5  -1   1      213.46      201.43      4.00 o
  -4  -1   1       36.63       37.45      1.19 o
  -3  -1   1      515.13      512.15     11.76 o
  -2  -1   1     1078.58      998.99     22.56 o
  -1  -1   1      624.80      599.85     17.34 o
   0  -1   1     1372.40     1377.60     32.30 o
   1  -1   1     2153.41     2132.81     71.02 o
   2  -1   1        7.37        7.14      0.39 o
   3  -1   1      183.46      166.76      3.95 o
   4  -1   1      169.94      154.11      4.05 o
   5  -1   1      127.91      138.90      3.34 o
   6  -1   1      197.10      190.00      5.13 o
   7  -1   1       56.21       50.52      2.50 o
   8  -1   1        3.79        3.81      1.21 o
   9  -1   1       18.96       17.55      2.18 o
 -10   0   1        0.12       -0.72      1.08 o
  -9   0   1        2.11        0.87      0.97 o
  -8   0   1        8.42        6.63      1.22 o
  -7   0   1       16.16       17.80      1.63 o
  -6   0   1        3.25        3.24      0.70 o
  -5   0   1        8.22       15.35      1.05 o
  -4   0   1      877.71      896.03     16.19 o
  -3   0   1     2757.00     2641.29     65.91 o
  -2   0   1      314.54      326.10      8.95 o
  -1   0   1      270.05      283.57      9.47 o
   0   0   1       66.94       79.39      2.03 o
   1   0   1      735.96      744.31     18.92 o
   2   0   1       73.75       85.94      2.16 o
   3   0   1      337.33      328.03      7.78 o
   4   0   1        6.04        6.93      0.52 o
   5   0   1      397.73      361.35     13.94 o
   6   0   1      357.38      252.64     50.57 o
   7   0   1      194.23      190.91      4.53 o
   8   0   1        4.17        4.19      1.19 o
   9   0   1        1.72        1.36      1.00 o
 -10   1   1       24.14       24.61      2.67 o
  -9   1   1        2.98        2.33      1.08 o
  -8   1   1        0.37        0.25      0.82 o
  -7   1   1      133.55      123.95      3.68 o
  -6   1   1      101.87       92.68      2.34 o
  -5   1   1        0.13       -0.25      0.27 o
  -4   1   1      309.95      313.36      7.88 o
  -3   1   1       61.51       70.97      1.35 o
  -2   1   1     2671.83     2644.85     53.47 o
  -1   1   1     4539.37     4397.68    112.65 o
   0   1   1     1956.81     2001.99     40.41 o
   1   1   1      900.33      914.27     23.88 o
   2   1   1        0.43        0.49      0.23 o
   3   1   1      534.70      512.77     12.21 o
   4   1   1        0.86        2.23      0.39 o
   5   1   1      536.76      538.25     10.76 o
   6   1   1       49.47       45.00      2.42 o
   7   1   1       19.28       18.53      1.82 o
   8   1   1      102.54       99.24      3.35 o
   9   1   1        3.81        3.69      1.24 o
  -9   2   1       23.28       24.64      2.25 o
  -8   2   1        7.40        7.45      1.43 o
  -7   2   1        9.06        8.27      1.22 o
  -6   2   1       40.69       40.18      1.90 o
  -5   2   1      259.80      269.65      6.25 o
  -4   2   1      854.20      809.64     14.73 o
  -3   2   1       20.59       16.76      0.99 o
  -2   2   1       84.75       87.29      1.93 o
  -1   2   1     1525.23     1397.79     90.74 o
   0   2   1       91.57       96.06      3.21 o
   1   2   1      388.66      412.11     11.92 o
   2   2   1       39.72       43.26      0.90 o
   3   2   1      258.40      274.24      7.21 o
   4   2   1      723.03      722.51     17.38 o
   5   2   1      560.82      535.98     11.48 o
   6   2   1       82.15       80.94      2.14 o
   7   2   1       64.06       69.71      2.40 o
   8   2   1        2.00        2.65      1.10 o
   9   2   1        1.21        0.48      1.23 o
  -9   3   1        0.88        0.81      1.12 o
  -8   3   1       28.51       28.12      2.23 o
  -7   3   1        1.85        1.41      0.82 o
  -6   3   1        2.49        2.37      0.80 o
  -5   3   1        1.69        1.45      0.46 o
  -4   3   1       23.87       22.68      0.80 o
  -3   3   1     1090.10     1088.34     21.76 o
  -2   3   1     1423.86     1396.06     28.85 o
  -1   3   1      172.51      157.19      8.58 o
   0   3   1      602.49      617.31     13.17 o
   1   3   1       30.53       31.23      0.97 o
   2   3   1       81.97       76.77      1.90 o
   3   3   1        0.75        0.27      0.28 o
   4   3   1      231.79      228.78      4.79 o
   5   3   1        1.53        1.61      0.58 o
   6   3   1      100.76      103.88      3.24 o
   7   3   1      113.88      108.26      4.79 o
   8   3   1       19.08       15.62      2.17 o
   9   3   1        1.45        1.48      1.44 o
  -9   4   1        1.69        2.67      1.16 o
  -8   4   1        0.02       -0.28      0.83 o
  -7   4   1        8.60        7.11      1.25 o
  -6   4   1        1.90        1.82      0.78 o
  -5   4   1      179.36      179.99      5.43 o
  -4   4   1        6.08        5.56      0.58 o
  -3   4   1       59.93       54.62      4.68 o
  -2   4   1       67.15       70.91      1.50 o
  -1   4   1      123.68      135.00      3.25 o
   0   4   1        6.72        3.86      0.41 o
   1   4   1       39.12       42.27      1.28 o
   2   4   1       62.53       62.75      1.69 o
   3   4   1       80.30       77.94      2.13 o
   4   4   1      466.75      457.27     10.96 o
   5   4   1       32.12       33.98      1.93 o
   6   4   1       55.84       56.45      2.41 o
   7   4   1        5.11        5.03      1.19 o
   8   4   1        0.77        0.57      1.11 o
  -9   5   1        1.33        1.53      1.60 o
  -8   5   1        0.03        0.09      0.96 o
  -7   5   1        0.75        0.34      0.90 o
  -6   5   1        0.00       -0.01      0.63 o
  -5   5   1        0.75        0.36      0.56 o
  -4   5   1       16.30       15.15      1.55 o
  -3   5   1      689.96      686.02     13.62 o
  -2   5   1        1.85        2.20      0.41 o
  -1   5   1       73.56       79.21      1.76 o
   0   5   1        0.19        0.22      0.35 o
   1   5   1       10.44       11.60      0.93 o
   2   5   1        2.59        2.90      0.57 o
   3   5   1       30.74       31.15      1.29 o
   4   5   1        3.60        3.68      0.66 o
   5   5   1        6.06        6.21      1.11 o
   6   5   1      112.17      112.44      3.77 o
   7   5   1       19.42       18.85      2.15 o
   8   5   1        1.52        0.49      1.27 o
  -8   6   1        4.81        4.08      1.59 o
  -7   6   1        0.31        0.00      1.05 o
  -6   6   1       14.27       15.84      1.65 o
  -5   6   1        0.47        0.11      0.71 o
  -4   6   1       24.70       20.82      1.70 o
  -3   6   1        1.48        1.02      0.60 o
  -2   6   1        1.17        0.70      0.54 o
  -1   6   1       50.46       52.52      2.22 o
   0   6   1       11.23       11.42      1.13 o
   1   6   1       66.53       64.18      2.13 o
   2   6   1        2.20        2.80      0.77 o
   3   6   1      239.57      234.12      7.62 o
   4   6   1       21.95       21.71      1.53 o
   5   6   1       11.85       11.71      1.88 o
   6   6   1        0.09        0.60      1.15 o
   7   6   1        0.12       -0.23      1.22 o
  -7   7   1        0.57       -0.19      1.17 o
  -6   7   1       11.62       14.21      1.57 o
  -5   7   1        7.70        7.62      1.29 o
  -4   7   1      115.54      112.10      5.49 o
  -3   7   1        0.35        0.36      0.70 o
  -2   7   1        5.92        9.08      1.24 o
  -1   7   1        0.50       -0.10      0.61 o
   0   7   1        0.35        0.44      0.63 o
   1   7   1        1.97        2.39      0.78 o
   2   7   1       12.60       14.61      1.47 o
   3   7   1        3.57        3.62      0.87 o
   4   7   1        0.11        0.51      0.71 o
   5   7   1       69.59       68.66      3.69 o
   6   7   1        3.83        3.77      1.57 o
  -6   8   1        1.32        0.76      1.14 o
  -5   8   1        1.50        1.85      1.13 o
  -4   8   1       10.53       10.84      1.70 o
  -3   8   1        2.33        3.83      1.07 o
  -2   8   1        7.81       10.19      1.41 o
  -1   8   1        0.75        1.23      0.86 o
   0   8   1       21.91       24.22      1.89 o
   1   8   1        0.75        0.66      0.78 o
   2   8   1       16.99       19.80      1.76 o
   3   8   1        0.05       -0.33      0.70 o
   4   8   1        5.43        3.95      1.47 o
   5   8   1        0.14       -0.27      1.45 o
  -5   9   1        3.80        3.76      1.36 o
  -4   9   1        5.61        4.94      1.51 o
  -3   9   1        0.56        1.21      1.12 o
  -2   9   1        0.86        0.49      0.91 o
  -1   9   1        0.51        0.31      0.88 o
   0   9   1        0.94        1.18      0.95 o
   1   9   1        3.12        2.01      1.05 o
   2   9   1        4.59        3.68      1.14 o
   3   9   1        0.32        0.33      1.02 o
   4   9   1        7.98        6.84      2.74 o
  -2  10   1        0.72        1.24      1.46 o
  -1  10   1        1.38       -0.27      1.27 o
   0  10   1        0.81        0.26      1.17 o
   1  10   1        1.46       -0.22      1.24 o
  -3 -10   2        0.71        0.87      1.11 o
  -2 -10   2        1.09        0.78      0.98 o
  -1 -10   2        0.33       -0.21      0.89 o
   0 -10   2        0.01        0.54      0.94 o
   1 -10   2        0.93        0.85      1.01 o
   2 -10   2        0.00       -0.14      1.02 o
   3 -10   2        5.38        3.70      1.40 o
   4 -10   2        0.02        0.93      1.15 o
  -5  -9   2        0.60        1.96      1.67 o
  -4  -9   2        5.90        5.56      1.71 o
  -3  -9   2        0.19        0.49      0.95 o
  -2  -9   2        1.55        1.07      0.85 o
  -1  -9   2        0.02       -0.13      0.79 o
   0  -9   2       10.70       11.37      1.50 o
   1  -9   2       13.22       13.43      1.65 o
   2  -9   2        2.40        2.00      1.08 o
   3  -9   2        1.04        0.08      0.89 o
   4  -9   2        0.40        0.27      0.93 o
   5  -9   2        3.88        4.59      1.32 o
   6  -9   2        0.41        0.90      1.16 o
  -6  -8   2       25.11       22.65      3.31 o
  -5  -8   2        0.38        0.89      1.17 o
  -4  -8   2        0.00        0.25      1.00 o
  -3  -8   2        2.91        0.91      0.83 o
  -2  -8   2        3.03        2.31      0.92 o
  -1  -8   2        7.68        9.58      1.32 o
   0  -8   2       25.41       21.44      1.78 o
   1  -8   2        0.16       -0.04      0.61 o
   2  -8   2        2.47        2.29      0.79 o
   3  -8   2       39.07       43.97      2.39 o
   4  -8   2        1.61        2.40      0.97 o
   5  -8   2       10.52       11.43      1.59 o
   6  -8   2        1.28        1.55      1.12 o
   7  -8   2        0.36        0.16      1.29 o
  -7  -7   2       32.50       32.00      3.84 o
  -6  -7   2        4.74        5.14      1.85 o
  -5  -7   2       13.05       17.47      2.18 o
  -4  -7   2       27.69       33.35      2.75 o
  -3  -7   2        0.05       -0.45      0.61 o
  -2  -7   2        2.78        2.59      0.82 o
  -1  -7   2       73.83       75.65      2.67 o
   0  -7   2       55.68       56.51      2.27 o
   1  -7   2        0.94        0.26      0.54 o
   2  -7   2      110.54      112.29      2.56 o
   3  -7   2        5.27        3.48      0.92 o
   4  -7   2       14.91       17.68      1.68 o
   5  -7   2        9.56       11.08      1.58 o
   6  -7   2        0.51        0.35      0.91 o
   7  -7   2        7.07        7.60      1.85 o
  -8  -6   2       18.13       19.35      2.64 o
  -7  -6   2       31.71       27.90      2.86 o
  -6  -6   2        6.13        5.92      1.34 o
  -5  -6   2       12.49       15.61      1.68 o
  -4  -6   2       24.19       21.60      1.48 o
  -3  -6   2       37.85       38.08      1.89 o
  -2  -6   2       91.91       70.26     10.62 o
  -1  -6   2       16.81       12.63      1.07 o
   0  -6   2       90.20       84.94      2.81 o
   1  -6   2       17.45       18.01      1.18 o
   2  -6   2      258.10      253.46      7.06 o
   3  -6   2       12.69       15.76      1.27 o
   4  -6   2        1.56        0.11      0.64 o
   5  -6   2        0.09        0.62      0.77 o
   6  -6   2       19.46       18.17      1.93 o
   7  -6   2        4.19        3.80      1.42 o
   8  -6   2        1.05        1.89      1.35 o
  -8  -5   2       27.67       29.04      2.67 o
  -7  -5   2       33.10       36.24      2.71 o
  -6  -5   2       33.53       37.07      2.20 o
  -5  -5   2       50.51       53.01      1.95 o
  -4  -5   2        9.72       10.28      0.81 o
  -3  -5   2        6.98        7.21      0.69 o
  -2  -5   2      564.46      580.59     15.36 o
  -1  -5   2        0.17        0.06      0.28 o
   0  -5   2       38.07       38.60      1.40 o
   1  -5   2      540.65      521.23     11.16 o
   2  -5   2       30.52       29.47      0.92 o
   3  -5   2       78.40       73.75      4.57 o
   4  -5   2      114.24      112.27      2.55 o
   5  -5   2        0.71        0.71      0.58 o
   6  -5   2       41.14       37.95      1.79 o
   7  -5   2        4.14        3.32      1.16 o
   8  -5   2        1.01        0.47      1.04 o
   9  -5   2        0.68       -0.24      1.09 o
  -9  -4   2       15.65       19.65      3.15 o
  -8  -4   2       23.77       23.14      2.62 o
  -7  -4   2       21.01       16.84      1.54 o
  -6  -4   2       13.24       14.55      1.31 o
  -5  -4   2       80.43       80.65      2.25 o
  -4  -4   2       22.53       24.07      1.07 o
  -3  -4   2      382.53      375.25     10.69 o
  -2  -4   2       24.44       20.04      0.86 o
  -1  -4   2      219.58      223.15      4.15 o
   0  -4   2       41.04       41.17      1.05 o
   1  -4   2      102.23       98.62      2.40 o
   2  -4   2      579.36      616.53     14.17 o
   3  -4   2        1.96        1.24      0.28 o
   4  -4   2       10.30        9.90      0.94 o
   5  -4   2       42.72       40.64      1.72 o
   6  -4   2       49.91       49.38      1.81 o
   7  -4   2        4.94        4.81      1.12 o
   8  -4   2        0.01        0.28      0.86 o
   9  -4   2        7.25        6.46      1.49 o
  -9  -3   2       25.76       28.43      2.69 o
  -8  -3   2       25.51       27.65      2.18 o
  -7  -3   2       19.25       21.66      1.56 o
  -6  -3   2       53.38       57.70      1.91 o
  -5  -3   2       48.13       49.79      1.63 o
  -4  -3   2       39.06       50.23      1.13 o
  -3  -3   2     1063.59     1086.65     26.39 o
  -2  -3   2      382.72      370.18      9.44 o
  -1  -3   2       21.00       21.13      0.64 o
   0  -3   2     1359.35     1461.29     38.47 o
   1  -3   2      617.80      640.56     15.18 o
   2  -3   2      151.47      133.29     10.92 o
   3  -3   2      237.81      220.05      5.66 o
   4  -3   2       87.45       93.90      2.50 o
   5  -3   2       66.87       62.86      1.78 o
   6  -3   2        0.09       -0.13      0.54 o
   7  -3   2        2.40        1.58      0.89 o
   8  -3   2        4.65        3.84      1.11 o
   9  -3   2        0.29        0.60      1.08 o
  -9  -2   2       27.18       25.70      2.55 o
  -8  -2   2        0.70        0.42      0.81 o
  -7  -2   2       33.18       31.62      1.76 o
  -6  -2   2      117.14      116.87      2.51 o
  -5  -2   2       10.21        9.54      0.88 o
  -4  -2   2      946.36      941.14     14.09 o
  -3  -2   2       35.89       40.93      0.87 o
  -2  -2   2        3.95        3.35      0.37 o
  -1  -2   2      431.02      414.65      9.59 o
   0  -2   2     1535.15     1494.18     36.25 o
   1  -2   2     1313.99     1312.88     34.41 o
   2  -2   2        7.21        9.21      0.53 o
   3  -2   2      290.15      300.41      8.82 o
   4  -2   2        0.50       -0.05      0.34 o
   5  -2   2      573.78      551.52     13.63 o
   6  -2   2       14.35       14.55      1.43 o
   7  -2   2        7.01        7.29      1.22 o
   8  -2   2        9.96       12.82      1.79 o
   9  -2   2       14.90       14.77      2.05 o
 -10  -1   2       10.91       10.82      1.95 o
  -9  -1   2        8.62        8.52      1.63 o
  -8  -1   2        1.16        1.03      0.87 o
  -7  -1   2       39.98       45.40      1.96 o
  -6  -1   2       26.10       28.03      1.51 o
  -5  -1   2       81.80       87.08      2.34 o
  -4  -1   2     1741.22     1777.01     40.07 o
  -3  -1   2      376.84      407.82      9.96 o
  -2  -1   2     2029.77     1960.03     51.11 o
  -1  -1   2     8983.65     8148.55    229.29 o
   0  -1   2     1586.90     1566.02     53.82 o
   1  -1   2      219.99      204.94      6.71 o
   2  -1   2     1203.83     1175.09     30.03 o
   3  -1   2      118.25      124.79      2.69 o
   4  -1   2      154.45      160.43      3.93 o
   5  -1   2        8.18        7.86      0.69 o
   6  -1   2       34.51       34.15      2.19 o
   7  -1   2       39.44       41.46      2.52 o
   8  -1   2       18.35       16.75      2.00 o
   9  -1   2        5.12        6.48      1.54 o
 -10   0   2        2.32        1.13      1.25 o
  -9   0   2        0.12       -0.82      0.89 o
  -8   0   2       26.13       25.86      2.10 o
  -7   0   2       82.19       79.85      2.45 o
  -6   0   2        4.09        2.79      0.57 o
  -5   0   2      353.72      337.01      7.86 o
  -4   0   2      470.61      459.78     10.19 o
  -3   0   2        0.26        1.61      0.23 o
  -2   0   2       22.91       22.45      0.60 o
  -1   0   2      142.51      150.91      3.74 o
   0   0   2      297.33      319.25      7.98 o
   1   0   2      875.90      888.97     21.12 o
   2   0   2      936.75      977.97     44.08 o
   3   0   2        0.12        0.26      0.26 o
   4   0   2     1001.05      992.67     28.63 o
   5   0   2      120.44      119.59      3.52 o
   6   0   2       44.56       37.58      2.92 o
   7   0   2        6.56        7.83      1.33 o
   8   0   2       69.42       68.16      4.05 o
   9   0   2       11.11       11.88      1.89 o
 -10   1   2        4.14        3.43      1.46 o
  -9   1   2        0.17        0.11      0.91 o
  -8   1   2        0.17       -0.26      0.73 o
  -7   1   2       13.05       14.53      1.51 o
  -6   1   2       58.42       55.72      1.82 o
  -5   1   2      990.77      999.55     22.49 o
  -4   1   2       60.13       66.46      1.26 o
  -3   1   2      111.19      108.12      2.14 o
  -2   1   2     1040.12     1105.74     22.28 o
  -1   1   2     1372.39     1419.86     32.21 o
   0   1   2        0.03        1.40      0.22 o
   1   1   2      174.22      152.98      4.47 o
   2   1   2      493.91      534.53     14.83 o
   3   1   2      121.09      151.13      4.08 o
   4   1   2      267.05      272.43      7.09 o
   5   1   2        5.54        6.38      0.66 o
   6   1   2       77.60       82.24      2.53 o
   7   1   2       14.31       15.31      1.74 o
   8   1   2        7.79       10.71      1.67 o
   9   1   2        2.41        1.18      1.25 o
  -9   2   2        0.00        0.53      1.03 o
  -8   2   2       33.37       31.21      2.30 o
  -7   2   2        9.85        9.85      1.29 o
  -6   2   2       89.42       95.53      2.77 o
  -5   2   2      302.17      296.20      5.13 o
  -4   2   2       18.74       20.28      0.83 o
  -3   2   2       64.20       60.76      1.17 o
  -2   2   2       69.89       79.04      1.35 o
  -1   2   2      466.43      500.61     10.00 o
   0   2   2        0.16        1.01      0.23 o
   1   2   2      495.89      470.91     13.74 o
   2   2   2      442.34      462.84     12.48 o
   3   2   2      451.44      449.16     11.19 o
   4   2   2      736.78      761.10     17.36 o
   5   2   2       38.56       39.61      1.33 o
   6   2   2       57.31       61.31      2.09 o
   7   2   2       40.10       46.33      2.53 o
   8   2   2       27.50       30.54      2.93 o
   9   2   2        0.08       -0.63      1.16 o
  -9   3   2        0.77        0.28      0.93 o
  -8   3   2        0.21        0.11      0.82 o
  -7   3   2        5.76        5.97      1.15 o
  -6   3   2      253.25      255.59      6.22 o
  -5   3   2      234.68      230.59      4.15 o
  -4   3   2      173.05      171.83      2.84 o
  -3   3   2       24.91       25.09      0.83 o
  -2   3   2      612.49      642.38     13.35 o
  -1   3   2        0.66        0.36      0.25 o
   0   3   2       33.16       28.10      0.77 o
   1   3   2       69.80       67.42      1.79 o
   2   3   2       47.10       48.63      1.79 o
   3   3   2      293.71      294.36      6.65 o
   4   3   2       35.03       35.06      1.51 o
   5   3   2      103.38      102.09      2.89 o
   6   3   2       10.83       11.87      1.36 o
   7   3   2       25.92       25.74      2.29 o
   8   3   2        3.17        1.77      1.25 o
  -9   4   2        4.45        3.41      1.15 o
  -8   4   2        0.25        0.20      0.92 o
  -7   4   2        9.02       10.02      1.38 o
  -6   4   2        5.54        5.84      1.06 o
  -5   4   2       76.79       78.43      1.99 o
  -4   4   2       36.49       36.10      1.08 o
  -3   4   2       25.52       27.35      0.85 o
  -2   4   2       27.65       27.27      1.29 o
  -1   4   2       17.00       23.06      0.88 o
   0   4   2      281.05      297.82      5.68 o
   1   4   2      250.16      240.00      7.02 o
   2   4   2      283.22      286.16      7.33 o
   3   4   2      152.65      152.26      3.96 o
   4   4   2       91.38       92.64      2.25 o
   5   4   2       65.36       66.95      2.65 o
   6   4   2       50.36       55.12      2.44 o
   7   4   2       24.34       27.00      2.44 o
   8   4   2        2.66        1.08      1.53 o
  -8   5   2        0.00        0.30      1.09 o
  -7   5   2       39.12       43.24      2.99 o
  -6   5   2       48.21       48.17      2.25 o
  -5   5   2       40.14       41.29      1.69 o
  -4   5   2       45.86       43.43      1.35 o
  -3   5   2        7.28        7.43      0.63 o
  -2   5   2        0.39       -0.22      0.34 o
  -1   5   2        2.11        3.36      0.56 o
   0   5   2        0.02        0.00      0.43 o
   1   5   2       10.47        9.18      0.90 o
   2   5   2      107.62      105.56      3.67 o
   3   5   2      103.61       97.18      3.65 o
   4   5   2      145.54      147.20      4.52 o
   5   5   2        0.13       -0.47      0.75 o
   6   5   2        6.08        4.51      1.33 o
   7   5   2        1.46        1.44      1.29 o
  -8   6   2        0.32       -1.14      1.14 o
  -7   6   2        3.49        2.69      1.46 o
  -6   6   2        9.36       10.07      1.32 o
  -5   6   2        8.26       10.26      1.38 o
  -4   6   2       10.99        9.48      1.16 o
  -3   6   2       13.55       14.05      1.11 o
  -2   6   2        0.40       -0.03      0.55 o
  -1   6   2        8.19        8.58      1.06 o
   0   6   2       31.08       29.91      1.74 o
   1   6   2        8.72        9.92      1.16 o
   2   6   2       47.66       46.78      1.83 o
   3   6   2       60.17       64.62      2.85 o
   4   6   2       11.10       12.42      1.25 o
   5   6   2       47.59       44.44      3.38 o
   6   6   2        6.75        6.90      2.05 o
   7   6   2        0.76        0.42      1.54 o
  -7   7   2        3.32        3.22      1.57 o
  -6   7   2        0.21        0.16      0.85 o
  -5   7   2        0.31        1.70      1.03 o
  -4   7   2        2.45        0.27      0.84 o
  -3   7   2        0.31        0.17      0.62 o
  -2   7   2        0.14       -0.50      0.58 o
  -1   7   2        0.08       -0.23      0.60 o
   0   7   2       17.91       15.27      1.44 o
   1   7   2       43.51       45.26      2.71 o
   2   7   2       21.72       17.62      1.47 o
   3   7   2       21.43       20.66      1.64 o
   4   7   2        0.65        0.63      0.78 o
   5   7   2        1.00        0.09      1.33 o
   6   7   2        1.63        0.97      1.59 o
  -6   8   2        6.39        6.65      1.46 o
  -5   8   2        0.47        1.54      1.10 o
  -4   8   2        0.07        0.51      0.97 o
  -3   8   2        6.84        6.67      1.31 o
  -2   8   2        0.89        1.17      0.79 o
  -1   8   2        2.70        4.44      1.04 o
   0   8   2        0.03       -0.03      0.75 o
   1   8   2       16.53       17.02      1.53 o
   2   8   2        1.99        1.92      0.91 o
   3   8   2       12.03       12.24      1.57 o
   4   8   2        7.97        8.93      2.28 o
   5   8   2        3.07        1.16      2.72 o
  -4   9   2        1.55        1.38      1.25 o
  -3   9   2        0.01       -0.67      0.86 o
  -2   9   2        1.10        1.50      1.15 o
  -1   9   2        4.12        3.57      1.24 o
   0   9   2        5.02        5.65      1.37 o
   1   9   2        5.61        6.03      1.30 o
   2   9   2        1.81        2.03      1.02 o
   3   9   2        1.61        1.63      1.04 o
   0 -11   3        0.17       -0.39      1.12 o
   1 -11   3        2.10        2.13      2.81 o
  -3 -10   3        0.07        0.10      1.07 o
  -2 -10   3        0.03        0.03      0.93 o
  -1 -10   3        1.37        0.06      0.94 o
   0 -10   3        8.63        9.10      1.50 o
   1 -10   3        1.40        1.39      1.04 o
   2 -10   3        3.37        4.29      1.31 o
   3 -10   3        2.58        2.92      1.28 o
   4 -10   3        3.46        3.79      1.35 o
  -5  -9   3        3.75        3.19      1.83 o
  -4  -9   3        0.29       -0.56      1.26 o
  -3  -9   3        9.18        9.74      1.50 o
  -2  -9   3        0.05       -0.51      0.75 o
  -1  -9   3        2.42        2.88      1.02 o
   0  -9   3        0.08        0.36      0.74 o
   1  -9   3       29.56       28.42      2.20 o
   2  -9   3        1.67        2.81      1.12 o
   3  -9   3        0.24       -0.02      0.82 o
   4  -9   3        0.26       -0.14      0.86 o
   5  -9   3        0.16        0.21      1.03 o
   6  -9   3        2.28        2.09      1.30 o
  -6  -8   3        0.85        0.49      1.51 o
  -5  -8   3        1.78        2.52      1.56 o
  -4  -8   3        0.47        1.96      1.18 o
  -3  -8   3        3.15        3.57      0.97 o
  -2  -8   3        4.13        3.16      0.92 o
  -1  -8   3       58.69       59.42      2.43 o
   0  -8   3       40.37       44.57      2.29 o
   1  -8   3       49.82       48.01      1.91 o
   2  -8   3        4.72        8.49      1.14 o
   3  -8   3        0.01       -0.27      0.72 o
   4  -8   3        0.14        0.44      0.78 o
   5  -8   3        0.05       -0.44      0.82 o
   6  -8   3        0.88        0.68      1.08 o
   7  -8   3        6.81        5.82      1.77 o
  -7  -7   3        5.38        3.90      1.85 o
  -6  -7   3        7.47        6.41      1.90 o
  -5  -7   3        2.36        0.76      1.15 o
  -4  -7   3       21.84       20.41      2.19 o
  -3  -7   3        0.02        0.29      0.65 o
  -2  -7   3        4.07        3.83      0.82 o
  -1  -7   3        0.11        0.36      0.59 o
   0  -7   3      144.02      148.15      3.91 o
   1  -7   3       35.33       36.94      1.63 o
   2  -7   3       40.18       45.14      1.88 o
   3  -7   3       10.75       10.57      1.31 o
   4  -7   3        6.07        7.58      1.21 o
   5  -7   3        9.90        9.49      1.56 o
   6  -7   3        2.11        3.47      1.21 o
   7  -7   3        0.21        0.09      1.15 o
  -8  -6   3       14.30       17.79      2.50 o
  -7  -6   3        6.22        5.79      1.65 o
  -6  -6   3       15.77       15.85      2.05 o
  -5  -6   3       11.62       13.14      1.54 o
  -4  -6   3       17.21       16.44      1.19 o
  -3  -6   3       11.30       12.62      1.14 o
  -2  -6   3      274.35      267.49      8.86 o
  -1  -6   3      109.72      105.92      2.83 o
   0  -6   3       15.91       14.13      1.12 o
   1  -6   3      108.58      108.45      2.23 o
   2  -6   3       19.77       18.97      1.19 o
   3  -6   3        3.61        3.46      0.85 o
   4  -6   3       17.49       22.64      1.70 o
   5  -6   3        3.57        2.94      0.87 o
   6  -6   3        1.55        1.86      0.85 o
   7  -6   3       45.00       44.34      3.59 o
   8  -6   3       27.78       28.80      3.11 o
  -8  -5   3       10.29        9.92      1.78 o
  -7  -5   3        0.04        0.50      0.80 o
  -6  -5   3        6.59        5.12      1.05 o
  -5  -5   3       35.21       35.87      1.71 o
  -4  -5   3        5.79        6.08      0.70 o
  -3  -5   3        2.59        3.31      0.55 o
  -2  -5   3       46.75       49.28      1.18 o
  -1  -5   3       35.25       40.35      1.14 o
   0  -5   3      653.86      674.75     14.23 o
   1  -5   3      344.50      328.44      7.81 o
   2  -5   3        3.11        3.88      0.47 o
   3  -5   3       89.14       87.35      2.22 o
   4  -5   3       17.55       15.22      1.21 o
   5  -5   3        0.13        0.17      0.57 o
   6  -5   3        8.25        7.55      1.02 o
   7  -5   3        3.60        2.70      0.98 o
   8  -5   3        2.73        3.69      1.33 o
  -9  -4   3       28.72       33.66      3.32 o
  -8  -4   3       13.84       14.74      1.74 o
  -7  -4   3       33.91       35.34      2.34 o
  -6  -4   3       24.96       30.94      2.02 o
  -5  -4   3       20.94       18.93      1.36 o
  -4  -4   3       11.69       13.22      0.87 o
  -3  -4   3      231.05      239.61      4.80 o
  -2  -4   3      112.29      118.64      3.00 o
  -1  -4   3        1.62        1.95      0.32 o
   0  -4   3      271.78      282.91      5.99 o
   1  -4   3        1.12        1.21      0.31 o
   2  -4   3      475.34      473.59     11.51 o
   3  -4   3      337.25      308.07      7.39 o
   4  -4   3        0.08       -0.30      0.44 o
   5  -4   3        3.98        3.81      0.71 o
   6  -4   3      222.80      213.55      7.38 o
   7  -4   3      112.99      114.92      3.52 o
   8  -4   3       17.47       16.49      1.91 o
   9  -4   3        2.08        1.54      1.20 o
  -9  -3   3       19.16       16.47      2.14 o
  -8  -3   3        0.55        0.50      0.85 o
  -7  -3   3        0.46       -0.16      0.62 o
  -6  -3   3       33.21       34.76      1.68 o
  -5  -3   3       18.24       19.92      1.25 o
  -4  -3   3       15.09       11.05      0.71 o
  -3  -3   3      595.35      621.26     16.28 o
  -2  -3   3      336.42      356.08      6.65 o
  -1  -3   3      723.01      689.73     14.87 o
   0  -3   3      806.97      773.20     16.90 o
   1  -3   3      400.79      399.62      7.10 o
   2  -3   3       93.01      103.13      2.90 o
   3  -3   3       14.87       12.86      0.68 o
   4  -3   3       39.71       43.00      1.71 o
   5  -3   3        6.96        7.10      0.86 o
   6  -3   3       11.95        9.59      1.05 o
   7  -3   3       21.76       21.73      1.92 o
   8  -3   3        9.68       10.67      1.59 o
   9  -3   3        0.26       -0.19      1.11 o
  -9  -2   3        5.99        5.82      1.48 o
  -8  -2   3        6.99        6.23      1.22 o
  -7  -2   3       32.52       36.33      2.03 o
  -6  -2   3        1.87        0.95      0.59 o
  -5  -2   3       30.26       30.09      1.34 o
  -4  -2   3       64.98       70.32      1.83 o
  -3  -2   3      401.97      381.73      9.14 o
  -2  -2   3      207.48      235.46      7.26 o
  -1  -2   3       37.72       37.31      0.67 o
   0  -2   3      640.53      645.37     18.77 o
   1  -2   3      385.75      381.19      8.65 o
   2  -2   3     1706.23     1784.73     41.00 o
   3  -2   3      129.78      138.06      3.25 o
   4  -2   3       50.85       56.21      1.46 o
   5  -2   3      232.21      243.86      6.15 o
   6  -2   3      643.18      628.59     21.75 o
   7  -2   3       46.26       46.27      2.40 o
   8  -2   3        0.03        0.07      0.90 o
   9  -2   3        3.25        4.41      1.44 o
 -10  -1   3       11.26        9.81      2.53 o
  -9  -1   3        1.30        0.65      1.05 o
  -8  -1   3        0.05        0.31      0.80 o
  -7  -1   3       21.92       23.87      1.54 o
  -6  -1   3       24.07       25.81      1.46 o
  -5  -1   3       19.75       18.52      1.13 o
  -4  -1   3      278.86      286.57      6.30 o
  -3  -1   3        4.73        7.18      0.47 o
  -2  -1   3       76.32       52.75      6.17 o
  -1  -1   3     3994.88     3850.80     92.21 o
   0  -1   3      549.43      549.43     13.35 o
   1  -1   3      152.49      165.00      4.91 o
   2  -1   3       42.15       40.49      1.10 o
   3  -1   3      244.66      297.43      7.29 o
   4  -1   3      118.31      127.86      3.50 o
   5  -1   3       37.06       36.89      1.32 o
   6  -1   3      116.53      117.03      3.55 o
   7  -1   3        0.18       -0.06      0.81 o
   8  -1   3       34.14       32.39      2.64 o
   9  -1   3        0.92        0.13      1.02 o
 -10   0   3        9.00        7.94      1.72 o
  -9   0   3        3.95        4.22      1.28 o
  -8   0   3       19.70       23.08      2.20 o
  -7   0   3        0.00       -0.23      0.58 o
  -6   0   3       38.84       40.02      1.55 o
  -5   0   3      126.91      120.10      2.48 o
  -4   0   3        0.81        2.20      0.34 o
  -3   0   3       12.02       13.24      0.64 o
  -2   0   3       25.14       24.48      0.63 o
  -1   0   3       78.22       90.99      1.95 o
   0   0   3      481.82      490.12     13.70 o
   1   0   3     4688.60     4682.71    119.77 o
   2   0   3      719.36      847.78     20.92 o
   3   0   3      104.61      109.32      5.41 o
   4   0   3      699.47      728.02     18.01 o
   5   0   3     1046.19      997.37     22.28 o
   6   0   3      131.44      124.35      4.91 o
   7   0   3        4.91        3.95      1.13 o
   8   0   3        4.66        5.26      1.35 o
   9   0   3        0.49        0.55      1.09 o
  -9   1   3        1.07        0.54      1.00 o
  -8   1   3        9.70        9.19      1.53 o
  -7   1   3       24.34       22.97      1.82 o
  -6   1   3       41.71       42.54      1.60 o
  -5   1   3       72.77       69.75      1.27 o
  -4   1   3      161.49      170.81      3.89 o
  -3   1   3      228.26      220.54      4.29 o
  -2   1   3      502.80      507.85     10.29 o
  -1   1   3      761.16      778.99     15.69 o
   0   1   3       12.92       13.84      0.53 o
   1   1   3      220.66      234.34      5.18 o
   2   1   3     1385.86     1598.58     40.50 o
   3   1   3      262.59      272.05      5.64 o
   4   1   3        4.42        5.78      0.63 o
   5   1   3        9.29        8.49      0.80 o
   6   1   3       41.20       45.12      2.01 o
   7   1   3       65.89       62.72      2.82 o
   8   1   3        4.56        3.96      1.41 o
   9   1   3        5.02        3.30      1.52 o
  -9   2   3        0.92        0.59      1.02 o
  -8   2   3        2.68        3.79      1.18 o
  -7   2   3        1.85        1.28      0.75 o
  -6   2   3        2.80        2.00      0.66 o
  -5   2   3       25.63       25.02      0.96 o
  -4   2   3        5.70        4.86      0.47 o
  -3   2   3       21.66       23.68      0.77 o
  -2   2   3       19.87       19.34      0.67 o
  -1   2   3      554.33      564.19     12.03 o
   0   2   3     1710.71     1669.60     43.10 o
   1   2   3      631.95      693.40     16.42 o
   2   2   3        2.08        1.45      0.33 o
   3   2   3      403.95      411.68     10.02 o
   4   2   3      380.50      383.57      8.76 o
   5   2   3      316.00      309.41      8.14 o
   6   2   3        4.71        6.51      1.23 o
   7   2   3       32.49       33.57      2.88 o
   8   2   3        0.27        1.04      1.19 o
   9   2   3       17.84       17.13      2.95 o
  -9   3   3        3.97        4.59      1.44 o
  -8   3   3        0.69        0.31      0.80 o
  -7   3   3       35.79       39.96      2.76 o
  -6   3   3        3.97        3.16      0.82 o
  -5   3   3        2.61        2.92      0.48 o
  -4   3   3       41.85       42.22      1.07 o
  -3   3   3       56.29       57.77      1.08 o
  -2   3   3      479.43      511.40      9.31 o
  -1   3   3        1.10        0.16      0.26 o
   0   3   3       86.65       81.81      2.51 o
   1   3   3      192.26      189.46      7.36 o
   2   3   3      675.44      626.23     28.77 o
   3   3   3        0.56        0.54      0.44 o
   4   3   3       28.40       28.98      1.45 o
   5   3   3       16.68       18.28      1.29 o
   6   3   3       24.01       23.94      1.88 o
   7   3   3       25.62       23.44      2.24 o
   8   3   3        2.75        2.05      1.54 o
  -9   4   3        0.97        1.16      1.12 o
  -8   4   3        0.67        0.56      0.85 o
  -7   4   3        1.95        1.90      0.87 o
  -6   4   3        0.97        0.86      0.79 o
  -5   4   3       75.56       77.75      1.57 o
  -4   4   3       23.06       23.60      0.95 o
  -3   4   3        8.07        8.04      0.60 o
  -2   4   3        2.01        2.29      0.41 o
  -1   4   3      357.89      365.87      6.45 o
   0   4   3      343.17      341.41     11.30 o
   1   4   3       24.97       24.39      1.18 o
   2   4   3       35.57       37.04      1.33 o
   3   4   3      329.98      334.14      9.17 o
   4   4   3       47.28       42.92      1.56 o
   5   4   3        7.05        7.31      1.18 o
   6   4   3       30.73       32.39      2.53 o
   7   4   3        4.86        4.68      1.50 o
   8   4   3       18.94       17.28      2.98 o
  -8   5   3        2.65        2.93      1.30 o
  -7   5   3        0.68        1.12      0.94 o
  -6   5   3        0.01        0.62      0.80 o
  -5   5   3       15.23       15.20      1.14 o
  -4   5   3       16.91       18.12      0.96 o
  -3   5   3        2.33        2.70      0.53 o
  -2   5   3        1.71        1.77      0.60 o
  -1   5   3       87.76       83.13      3.11 o
   0   5   3       16.33       17.27      1.14 o
   1   5   3      324.66      318.47     10.13 o
   2   5   3        3.92        4.25      0.74 o
   3   5   3       46.27       46.90      1.73 o
   4   5   3        0.08        0.53      0.64 o
   5   5   3       32.53       35.73      2.94 o
   6   5   3        6.32        6.19      1.66 o
   7   5   3        2.19        0.67      1.51 o
  -7   6   3        2.09        1.94      1.20 o
  -6   6   3        5.78        6.75      1.47 o
  -5   6   3        2.98        1.50      0.79 o
  -4   6   3        3.21        3.21      0.88 o
  -3   6   3        0.01       -0.29      0.59 o
  -2   6   3       27.30       34.49      1.94 o
  -1   6   3       45.64       44.34      2.03 o
   0   6   3        2.08        2.61      0.73 o
   1   6   3       49.27       51.01      2.06 o
   2   6   3       45.58       46.89      2.64 o
   3   6   3        2.40        2.07      0.83 o
   4   6   3        9.24        8.43      1.24 o
   5   6   3        7.44        7.08      2.02 o
   6   6   3        5.45        5.55      2.01 o
  -6   7   3        0.00        1.13      1.06 o
  -5   7   3        3.77        4.41      1.31 o
  -4   7   3        0.88        1.25      0.91 o
  -3   7   3        0.34        0.28      0.67 o
  -2   7   3       12.06       13.21      1.41 o
  -1   7   3        7.12        6.42      1.10 o
   0   7   3       23.95       25.05      1.74 o
   1   7   3       16.86       14.73      1.52 o
   2   7   3        3.70        2.44      0.88 o
   3   7   3        3.88        3.65      1.05 o
   4   7   3        3.72        3.09      1.02 o
   5   7   3        1.67        0.46      1.60 o
  -5   8   3        1.69        0.86      1.17 o
  -4   8   3        0.01       -0.04      0.97 o
  -3   8   3        0.00        0.00      0.84 o
  -2   8   3        5.83        5.36      1.14 o
  -1   8   3        1.20        2.18      0.92 o
   0   8   3        7.38        6.81      1.26 o
   1   8   3        1.49        1.35      0.90 o
   2   8   3        4.09        4.02      1.11 o
   3   8   3        0.00       -0.51      0.89 o
   4   8   3        3.98        1.99      1.76 o
  -3   9   3        0.70        0.29      1.46 o
  -2   9   3        0.11        0.33      0.92 o
  -1   9   3        5.72        5.12      1.23 o
   0   9   3        1.93        0.32      0.93 o
   1   9   3        1.92        1.79      1.07 o
  -1 -11   4        0.44        0.24      1.31 o
   0 -11   4        0.77        2.54      1.34 o
   1 -11   4        0.04        0.66      1.31 o
  -4 -10   4        0.91        2.37      1.74 o
  -3 -10   4        2.75        3.29      1.48 o
  -2 -10   4        1.78        1.77      1.07 o
  -1 -10   4        8.71        9.70      1.43 o
   0 -10   4        0.22       -0.50      0.86 o
   1 -10   4        0.69        0.43      1.03 o
   2 -10   4        0.03        0.07      1.00 o
   3 -10   4        0.08       -0.18      1.03 o
   4 -10   4        1.02        1.24      1.18 o
  -5  -9   4        6.60        7.95      2.20 o
  -4  -9   4        8.24        9.99      2.25 o
  -3  -9   4        1.88        2.56      1.09 o
  -2  -9   4        8.74        6.16      1.24 o
  -1  -9   4        5.23        5.97      1.19 o
   0  -9   4        8.32        8.81      1.26 o
   1  -9   4        7.09        7.40      1.30 o
   2  -9   4       10.42        9.47      1.45 o
   3  -9   4       19.21       24.51      2.15 o
   4  -9   4        1.30        1.67      1.09 o
   5  -9   4        7.51        8.91      1.70 o
   6  -9   4        3.12        2.80      1.34 o
  -6  -8   4        1.24        1.01      1.47 o
  -5  -8   4        7.68        8.18      2.03 o
  -4  -8   4       28.09       27.79      3.15 o
  -3  -8   4        8.54        9.28      1.32 o
  -2  -8   4       39.12       43.33      2.25 o
  -1  -8   4        2.35        2.97      0.82 o
   0  -8   4        2.42        3.69      0.80 o
   1  -8   4        4.68        3.82      0.89 o
   2  -8   4        7.69        7.48      1.21 o
   3  -8   4        0.00       -0.66      0.66 o
   4  -8   4        3.28        3.77      1.17 o
   5  -8   4       10.79       10.77      1.68 o
   6  -8   4        1.08        0.46      1.03 o
   7  -8   4        9.55        9.76      2.11 o
  -7  -7   4        5.55        4.32      1.86 o
  -6  -7   4       12.56       11.63      2.36 o
  -5  -7   4       16.36       15.79      2.40 o
  -4  -7   4        8.06        7.32      1.75 o
  -3  -7   4       41.37       44.33      1.91 o
  -2  -7   4      150.26      152.01      3.15 o
  -1  -7   4        8.85        8.45      1.02 o
   0  -7   4       53.98       55.29      1.84 o
   1  -7   4       40.93       39.10      1.84 o
   2  -7   4      113.71      109.10      4.13 o
   3  -7   4        0.11        0.12      0.62 o
   4  -7   4       21.04       23.11      2.09 o
   5  -7   4       41.38       39.19      2.77 o
   6  -7   4        5.55        5.03      1.31 o
   7  -7   4        0.02       -0.56      1.09 o
  -8  -6   4        1.32        0.49      1.26 o
  -7  -6   4        3.50        3.33      1.42 o
  -6  -6   4        8.19        7.88      1.42 o
  -5  -6   4       81.11       83.58      3.08 o
  -4  -6   4        3.03        3.60      0.96 o
  -3  -6   4       27.01       27.34      1.41 o
  -2  -6   4      126.44      129.35      2.74 o
  -1  -6   4       52.05       48.49      1.71 o
   0  -6   4       15.39       14.41      1.07 o
   1  -6   4        0.00        0.60      0.48 o
   2  -6   4        7.98        7.61      0.83 o
   3  -6   4       28.22       15.82      5.22 o
   4  -6   4      108.99      108.37      3.26 o
   5  -6   4        3.27        2.16      0.83 o
   6  -6   4       11.36       14.71      1.62 o
   7  -6   4        5.64        6.39      1.49 o
   8  -6   4        1.14        1.13      1.37 o
  -8  -5   4        6.04        4.28      1.28 o
  -7  -5   4       26.18       26.81      2.15 o
  -6  -5   4       20.70       19.12      1.74 o
  -5  -5   4        0.63       -0.53      0.58 o
  -4  -5   4      103.60      108.30      2.26 o
  -3  -5   4      559.19      525.33     11.20 o
  -2  -5   4      172.82      154.99      3.40 o
  -1  -5   4       41.11       37.59      1.03 o
   0  -5   4       26.46       22.52      0.91 o
   1  -5   4      571.94      612.15     14.68 o
   2  -5   4       11.64       11.39      0.74 o
   3  -5   4       29.14       31.68      1.50 o
   4  -5   4      104.29      103.97      3.15 o
   5  -5   4       52.85       51.73      1.98 o
   6  -5   4       30.28       32.84      1.90 o
   7  -5   4        0.50        0.17      0.84 o
   8  -5   4        2.05        2.24      1.25 o
  -9  -4   4        0.00       -0.42      1.09 o
  -8  -4   4        7.53        7.16      1.37 o
  -7  -4   4        0.31        0.33      0.74 o
  -6  -4   4       88.38       85.78      2.82 o
  -5  -4   4        2.26        1.38      0.70 o
  -4  -4   4       52.12       47.55      1.33 o
  -3  -4   4       47.32       45.28      1.19 o
  -2  -4   4      419.06      425.93      8.74 o
  -1  -4   4      337.99      266.91     20.84 o
   0  -4   4       61.94       62.13      1.99 o
   1  -4   4       53.44       41.82      1.05 o
   2  -4   4       14.93       17.80      0.85 o
   3  -4   4      353.16      346.82     11.92 o
   4  -4   4       58.05       54.86      1.85 o
   5  -4   4       43.26       44.79      1.71 o
   6  -4   4       38.11       43.74      1.89 o
   7  -4   4        4.64        4.61      1.12 o
   8  -4   4        1.40        2.55      1.10 o
   9  -4   4        0.46        0.43      1.11 o
  -9  -3   4        0.67       -0.06      0.96 o
  -8  -3   4       27.86       28.41      2.28 o
  -7  -3   4       30.59       29.31      1.95 o
  -6  -3   4        2.80        3.01      0.85 o
  -5  -3   4       89.07       83.30      3.32 o
  -4  -3   4      606.38      579.19     12.02 o
  -3  -3   4     1219.96     1157.74     26.83 o
  -2  -3   4      274.85      249.36      5.39 o
  -1  -3   4        0.45        0.58      0.25 o
   0  -3   4     1298.05     1340.89     33.99 o
   1  -3   4        5.85        4.89      0.49 o
   2  -3   4      122.72      117.26      3.18 o
   3  -3   4       11.53       14.63      0.80 o
   4  -3   4      269.77      265.24      7.13 o
   5  -3   4       94.87       95.58      2.74 o
   6  -3   4      120.05      117.93      3.26 o
   7  -3   4       25.29       26.79      2.14 o
   8  -3   4       29.16       29.48      2.39 o
   9  -3   4        4.29        3.83      1.45 o
  -9  -2   4        6.53        4.23      1.40 o
  -8  -2   4        0.00       -0.04      0.78 o
  -7  -2   4       39.36       41.39      2.08 o
  -6  -2   4        2.84        3.52      0.80 o
  -5  -2   4        0.76        0.56      0.49 o
  -4  -2   4        0.02       -0.12      0.28 o
  -3  -2   4     1174.51     1151.55     31.16 o
  -2  -2   4      416.94      410.70     10.73 o
  -1  -2   4      758.41      773.54     17.67 o
   0  -2   4      300.50      272.72      7.63 o
   1  -2   4       27.04       27.50      0.84 o
   2  -2   4      586.24      607.61     15.44 o
   3  -2   4       58.99       65.10      1.94 o
   4  -2   4       66.38       65.11      2.02 o
   5  -2   4        0.18        0.81      0.52 o
   6  -2   4       15.80       18.20      1.35 o
   7  -2   4        0.93        1.39      0.83 o
   8  -2   4       16.29       16.14      2.05 o
   9  -2   4        0.42       -0.11      1.07 o
  -9  -1   4       12.80       12.02      1.86 o
  -8  -1   4       17.11       20.36      1.90 o
  -7  -1   4        0.01       -0.25      0.59 o
  -6  -1   4        6.80        5.70      0.91 o
  -5  -1   4      579.99      574.33     10.08 o
  -4  -1   4      662.19      648.58     14.18 o
  -3  -1   4        0.70        0.84      0.30 o
  -2  -1   4        0.03        0.38      0.27 o
  -1  -1   4      520.51      586.84     14.95 o
   0  -1   4        0.34        0.12      0.20 o
   1  -1   4       40.28       35.74      1.04 o
   2  -1   4       97.50      111.74      2.76 o
   3  -1   4      363.72      370.46     11.53 o
   4  -1   4      275.35      279.74      5.78 o
   5  -1   4      382.63      363.09     11.05 o
   6  -1   4       51.87       54.35      3.45 o
   7  -1   4       32.74       31.52      2.46 o
   8  -1   4        0.45        0.20      0.93 o
   9  -1   4        1.08        1.28      1.20 o
  -9   0   4        2.78        3.12      1.27 o
  -8   0   4        6.03        5.55      1.32 o
  -7   0   4        1.06        0.70      0.70 o
  -6   0   4       10.15        8.45      0.94 o
  -5   0   4       15.97       16.89      1.12 o
  -4   0   4      225.57      226.21      4.67 o
  -3   0   4      744.88      724.65     12.95 o
  -2   0   4      635.19      622.26     12.22 o
  -1   0   4       13.44        9.69      0.52 o
   0   0   4      316.43      334.33      9.13 o
   1   0   4      497.00      525.42     13.45 o
   2   0   4        9.56        8.84      0.56 o
   3   0   4       45.90       49.91      2.01 o
   4   0   4       75.28       51.40      6.07 o
   5   0   4        3.84        3.64      0.68 o
   6   0   4        2.09        2.38      0.92 o
   7   0   4       65.44       63.78      2.87 o
   8   0   4        1.05       -0.47      0.93 o
   9   0   4        2.81        3.70      1.84 o
  -9   1   4        8.86        9.87      1.78 o
  -8   1   4        1.27        0.85      0.90 o
  -7   1   4        0.71        0.45      0.68 o
  -6   1   4      177.79      174.70      3.09 o
  -5   1   4      371.90      375.85      7.90 o
  -4   1   4       35.02       38.17      0.97 o
  -3   1   4      135.28      145.18      2.68 o
  -2   1   4      567.85      629.09     12.30 o
  -1   1   4       14.82       13.03      0.56 o
   0   1   4      429.49      479.87     11.79 o
   1   1   4        1.24        1.56      0.29 o
   2   1   4       24.38       29.68      1.04 o
   3   1   4      737.63      768.99     20.95 o
   4   1   4      545.26      506.81     13.12 o
   5   1   4        0.79        1.07      0.52 o
   6   1   4      160.54      153.85      6.46 o
   7   1   4        2.23        2.24      1.19 o
   8   1   4        1.64        1.57      1.42 o
   9   1   4        2.91        1.65      2.91 o
  -9   2   4        0.01        0.01      1.00 o
  -8   2   4        2.59        2.22      1.08 o
  -7   2   4        0.51        0.96      0.90 o
  -6   2   4       39.45       38.32      1.62 o
  -5   2   4       56.82       58.95      1.33 o
  -4   2   4      345.55      348.45      7.06 o
  -3   2   4      360.40      360.85      6.74 o
  -2   2   4        4.71        6.33      0.45 o
  -1   2   4      200.55      218.43      4.79 o
   0   2   4       67.88       61.21      1.29 o
   1   2   4        4.25        4.11      0.43 o
   2   2   4        1.54        2.72      0.44 o
   3   2   4        0.23        0.70      0.41 o
   4   2   4        5.75        5.88      0.77 o
   5   2   4       46.70       48.41      1.89 o
   6   2   4       81.09       83.35      6.35 o
   7   2   4        0.24        0.42      1.19 o
   8   2   4        8.94        6.39      2.05 o
  -9   3   4        0.06       -0.27      1.04 o
  -8   3   4        0.13        0.04      0.95 o
  -7   3   4        2.30        2.35      0.89 o
  -6   3   4      115.06      120.55      2.98 o
  -5   3   4        3.98        3.11      0.47 o
  -4   3   4       12.60       10.76      0.63 o
  -3   3   4       53.10       54.51      1.29 o
  -2   3   4      103.05      104.01      1.46 o
  -1   3   4      224.36      197.00      7.89 o
   0   3   4       22.04       16.39      0.77 o
   1   3   4       42.74       46.84      1.36 o
   2   3   4      138.62      131.60      4.28 o
   3   3   4      613.35      581.88     18.23 o
   4   3   4        9.61       11.67      1.06 o
   5   3   4       74.24       66.78      2.71 o
   6   3   4        4.57        6.22      1.29 o
   7   3   4        9.09        8.46      2.04 o
   8   3   4        9.38        9.32      2.40 o
  -8   4   4        0.12       -0.31      0.97 o
  -7   4   4       10.66        8.58      1.32 o
  -6   4   4       12.03       10.44      1.05 o
  -5   4   4        4.71        7.30      0.62 o
  -4   4   4      129.95      141.90      2.58 o
  -3   4   4       22.44       21.16      0.91 o
  -2   4   4        7.84        8.44      0.65 o
  -1   4   4        0.39        0.85      0.46 o
   0   4   4       19.77       17.88      1.08 o
   1   4   4        1.65        1.45      0.53 o
   2   4   4       68.75       69.26      2.54 o
   3   4   4       11.59       11.05      1.07 o
   4   4   4        0.09        0.30      0.64 o
   5   4   4       71.05       75.32      3.42 o
   6   4   4        0.98        0.73      1.01 o
   7   4   4        7.03        5.84      1.70 o
  -8   5   4        0.21        0.19      1.25 o
  -7   5   4        7.07        9.41      1.67 o
  -6   5   4        2.37        1.72      0.92 o
  -5   5   4        3.46        2.73      0.68 o
  -4   5   4        5.53        5.95      0.67 o
  -3   5   4        1.48        0.99      0.57 o
  -2   5   4       84.33       90.64      3.67 o
  -1   5   4       25.40       25.75      1.42 o
   0   5   4        1.80        1.61      0.60 o
   1   5   4       14.67       13.71      1.22 o
   2   5   4      262.73      252.35     11.36 o
   3   5   4        4.98        4.05      0.91 o
   4   5   4        6.37        5.94      1.01 o
   5   5   4        1.15        1.06      1.12 o
   6   5   4        2.08        1.92      1.35 o
   7   5   4        8.20        9.99      4.36 o
  -7   6   4        1.33        1.63      1.21 o
  -6   6   4        1.66        2.78      1.37 o
  -5   6   4       10.03       10.37      1.28 o
  -4   6   4        6.18        6.82      0.99 o
  -3   6   4        1.99        1.49      0.71 o
  -2   6   4        2.78        1.70      0.73 o
  -1   6   4       18.98       18.17      1.57 o
   0   6   4        0.17       -0.20      0.60 o
   1   6   4        0.32       -0.58      0.62 o
   2   6   4        1.93        2.30      0.88 o
   3   6   4        1.96        0.86      0.79 o
   4   6   4       23.75       26.32      2.03 o
   5   6   4        0.89        1.71      1.56 o
   6   6   4        4.89        4.76      1.93 o
  -6   7   4        0.00       -0.13      1.20 o
  -5   7   4        5.72        6.50      1.25 o
  -4   7   4        1.17        0.84      0.80 o
  -3   7   4       13.19       13.24      1.50 o
  -2   7   4        7.64        4.73      1.05 o
  -1   7   4        2.31        2.17      0.86 o
   0   7   4       11.79       10.70      1.42 o
   1   7   4       23.76       22.79      1.89 o
   2   7   4       10.62        8.06      1.33 o
   3   7   4        4.52        4.95      1.16 o
   4   7   4        3.77        4.15      1.18 o
  -4   8   4        0.02       -0.20      0.96 o
  -3   8   4        0.02       -0.03      0.87 o
  -2   8   4        2.87        2.35      0.99 o
  -1   8   4        1.43        2.18      0.98 o
   0   8   4        0.61        0.40      0.85 o
   1   8   4        1.15        1.30      0.94 o
   2   8   4        0.04        0.24      0.89 o
   3   8   4        0.32        0.47      0.97 o
  -1 -11   5        0.01       -0.61      1.24 o
   0 -11   5        5.28        4.93      1.48 o
   1 -11   5        0.11       -0.30      1.16 o
  -4 -10   5        2.24        2.56      1.74 o
  -3 -10   5        0.00       -0.17      1.40 o
  -2 -10   5        1.83        1.17      1.12 o
  -1 -10   5        2.75        2.48      1.16 o
   0 -10   5       13.49       13.03      1.69 o
   1 -10   5        0.44        0.42      1.00 o
   2 -10   5        0.45        0.43      1.03 o
   3 -10   5        0.01       -0.03      0.95 o
   4 -10   5        5.68        5.84      1.58 o
  -5  -9   5        3.23        2.67      1.83 o
  -4  -9   5        2.14        2.45      1.58 o
  -3  -9   5        8.79        6.95      1.46 o
  -2  -9   5        2.77        3.47      1.17 o
  -1  -9   5       39.42       38.46      2.24 o
   0  -9   5        0.14        0.00      0.74 o
   1  -9   5       12.79       12.74      1.43 o
   2  -9   5        8.14        7.81      1.37 o
   3  -9   5        0.12       -0.25      0.80 o
   4  -9   5        0.17       -0.28      0.91 o
   5  -9   5        0.03       -0.18      1.03 o
  -6  -8   5       19.48       19.71      3.21 o
  -5  -8   5       10.85       12.91      2.49 o
  -4  -8   5        2.92        3.03      1.46 o
  -3  -8   5        1.36        0.67      0.88 o
  -2  -8   5       19.93       19.11      1.58 o
  -1  -8   5       52.16       55.59      2.01 o
   0  -8   5        1.97        0.93      0.66 o
   1  -8   5       23.37       21.32      1.63 o
   2  -8   5        0.00       -0.31      0.66 o
   3  -8   5       40.63       39.86      2.77 o
   4  -8   5       11.80       15.35      1.88 o
   5  -8   5        0.00        0.32      0.97 o
   6  -8   5        2.37        1.96      1.19 o
  -7  -7   5        0.41       -0.24      1.38 o
  -6  -7   5       15.90       19.33      2.80 o
  -5  -7   5       13.88        9.80      1.78 o
  -4  -7   5       60.74       59.59      3.09 o
  -3  -7   5       20.98       20.81      1.68 o
  -2  -7   5       51.73       48.40      2.20 o
  -1  -7   5       32.68       36.45      1.62 o
   0  -7   5       84.09       87.33      2.44 o
   1  -7   5       71.95       76.72      2.14 o
   2  -7   5        4.66        3.63      0.85 o
   3  -7   5        5.42        5.54      1.19 o
   4  -7   5       13.00        9.99      1.51 o
   5  -7   5        5.68        4.90      1.27 o
   6  -7   5        0.21        0.04      0.98 o
   7  -7   5       11.45       12.63      2.28 o
  -8  -6   5        4.38        4.05      1.60 o
  -7  -6   5       30.73       29.19      2.58 o
  -6  -6   5       27.55       28.64      2.40 o
  -5  -6   5       13.57       15.80      1.58 o
  -4  -6   5       19.49       22.72      1.71 o
  -3  -6   5       74.38       72.65      2.65 o
  -2  -6   5       21.01       22.61      1.17 o
  -1  -6   5       17.26       20.15      1.12 o
   0  -6   5      105.44      103.12      2.26 o
   1  -6   5       72.33       68.66      1.81 o
   2  -6   5      194.44      189.23      6.61 o
   3  -6   5      169.92      170.54      4.34 o
   4  -6   5       21.68       21.73      1.72 o
   5  -6   5       26.25       25.96      2.00 o
   6  -6   5        1.26        1.31      0.86 o
   7  -6   5        1.69        1.53      1.19 o
   8  -6   5        0.00       -1.13      1.13 o
  -8  -5   5        0.56       -0.07      0.93 o
  -7  -5   5       34.82       37.37      2.54 o
  -6  -5   5       41.03       42.90      2.38 o
  -5  -5   5       63.91       65.17      2.42 o
  -4  -5   5      187.85      161.46      8.23 o
  -3  -5   5       26.38       28.23      1.25 o
  -2  -5   5       76.78       78.10      1.49 o
  -1  -5   5      215.80      215.15      4.53 o
   0  -5   5       34.37       33.72      1.06 o
   1  -5   5       65.23       64.08      1.93 o
   2  -5   5      259.55      238.50      5.34 o
   3  -5   5      104.95      107.07      2.66 o
   4  -5   5       19.41       20.33      1.45 o
   5  -5   5       21.92       27.33      2.09 o
   6  -5   5       17.23       14.06      1.33 o
   7  -5   5       34.94       35.93      2.54 o
   8  -5   5        8.88        9.73      1.87 o
  -9  -4   5        4.31        3.03      1.41 o
  -8  -4   5       15.19       16.12      1.84 o
  -7  -4   5       17.42       17.42      1.75 o
  -6  -4   5       20.04       21.00      1.78 o
  -5  -4   5      140.58      144.19      3.40 o
  -4  -4   5       51.48       50.90      1.73 o
  -3  -4   5      104.29      113.22      2.64 o
  -2  -4   5       15.63       13.40      0.68 o
  -1  -4   5      178.02      192.84      4.17 o
   0  -4   5      311.22      327.61      7.89 o
   1  -4   5      241.25      257.58      6.97 o
   2  -4   5      505.26      499.56     11.56 o
   3  -4   5      218.03      220.02      6.54 o
   4  -4   5       13.10       12.04      1.14 o
   5  -4   5        8.51        8.03      0.99 o
   6  -4   5        4.35        3.74      0.85 o
   7  -4   5        0.17        0.38      0.85 o
   8  -4   5        0.00        0.77      1.02 o
  -9  -3   5        0.51       -0.27      1.06 o
  -8  -3   5       19.56       19.29      1.92 o
  -7  -3   5       70.33       70.35      2.77 o
  -6  -3   5       22.74       22.13      1.78 o
  -5  -3   5      291.98      279.93      5.77 o
  -4  -3   5        2.82        3.70      0.56 o
  -3  -3   5        4.32        5.15      0.61 o
  -2  -3   5       74.67       69.91      2.01 o
  -1  -3   5      198.19      183.79      4.45 o
   0  -3   5        3.20        4.17      0.68 o
   1  -3   5      621.03      595.33     14.86 o
   2  -3   5      780.79      757.28     18.02 o
   3  -3   5       51.25       49.56      1.40 o
   4  -3   5      308.99      315.63     10.16 o
   5  -3   5       47.16       47.46      1.75 o
   6  -3   5       36.68       35.89      1.88 o
   7  -3   5        9.01        9.45      1.36 o
   8  -3   5        4.91        3.93      1.34 o
  -9  -2   5        6.38        7.45      1.65 o
  -8  -2   5        4.80        5.73      1.23 o
  -7  -2   5        9.13        9.55      1.24 o
  -6  -2   5       64.61       62.66      2.22 o
  -5  -2   5      205.19      197.37      3.77 o
  -4  -2   5      136.64      145.97      3.93 o
  -3  -2   5      210.42      186.29      4.27 o
  -2  -2   5      168.28      187.51      4.01 o
  -1  -2   5      422.07      453.09      9.15 o
   0  -2   5      291.53      306.78      7.19 o
   1  -2   5      620.89      616.09     14.46 o
   2  -2   5      712.85      725.09     16.56 o
   3  -2   5       85.23       87.25      2.55 o
   4  -2   5        0.67        0.72      0.51 o
   5  -2   5      114.54      113.77      2.63 o
   6  -2   5       83.26       88.82      3.08 o
   7  -2   5        0.10        0.13      0.87 o
   8  -2   5       12.37       12.15      1.85 o
   9  -2   5        4.44        3.76      1.64 o
  -9  -1   5        5.38        3.90      1.35 o
  -8  -1   5       40.64       41.47      2.67 o
  -7  -1   5       15.43       14.15      1.42 o
  -6  -1   5       74.63       78.08      2.42 o
  -5  -1   5       30.00       30.48      1.69 o
  -4  -1   5        0.03        0.92      0.48 o
  -3  -1   5      336.20      318.82      6.56 o
  -2  -1   5      140.83      129.42      2.31 o
  -1  -1   5      118.53      120.33      2.65 o
   0  -1   5      559.94      528.45     21.38 o
   1  -1   5     2758.71     2962.81     73.50 o
   2  -1   5       14.15       14.76      0.67 o
   3  -1   5      223.19      207.06      6.91 o
   4  -1   5       18.30       16.88      0.96 o
   5  -1   5       83.37       75.25      2.21 o
   6  -1   5       34.88       37.05      2.65 o
   7  -1   5       33.41       28.08      2.38 o
   8  -1   5        1.21        2.10      1.31 o
  -9   0   5        0.50        1.14      1.10 o
  -8   0   5        0.89        0.66      0.93 o
  -7   0   5       33.80       37.87      2.10 o
  -6   0   5      143.06      147.20      3.24 o
  -5   0   5       18.75       19.17      1.41 o
  -4   0   5       26.79       22.59      2.02 o
  -3   0   5        0.07        1.64      0.35 o
  -2   0   5      332.19      365.35      7.78 o
  -1   0   5      221.52      227.38      7.47 o
   0   0   5      215.66      201.77      6.18 o
   1   0   5     1100.82     1154.24     25.79 o
   2   0   5      150.89      153.94      3.18 o
   3   0   5       91.52       81.21      1.87 o
   4   0   5       20.70       18.33      1.07 o
   5   0   5       63.74       63.29      1.88 o
   6   0   5        1.64        0.21      0.87 o
   7   0   5       17.85       18.48      2.68 o
   8   0   5        7.63        9.87      2.34 o
  -9   1   5        7.77        5.44      1.51 o
  -8   1   5        0.50        1.08      1.00 o
  -7   1   5       26.32       32.55      2.26 o
  -6   1   5       20.72       22.17      1.61 o
  -5   1   5       18.02       16.29      0.92 o
  -4   1   5      148.96      143.66      3.38 o
  -3   1   5        1.15        0.51      0.27 o
  -2   1   5       23.78       21.09      0.85 o
  -1   1   5      243.25      233.80      5.61 o
   0   1   5     1255.65     1257.93     28.02 o
   1   1   5      232.82      247.75      6.04 o
   2   1   5       88.98       85.70      2.23 o
   3   1   5       26.22       28.25      1.17 o
   4   1   5      166.66      149.75      3.86 o
   5   1   5       85.06       77.26      2.72 o
   6   1   5       26.33       23.26      2.76 o
   7   1   5        1.55        2.10      1.38 o
   8   1   5        0.37        0.55      1.34 o
  -9   2   5        0.34        0.03      1.08 o
  -8   2   5        9.81        9.05      1.64 o
  -7   2   5       28.02       32.16      2.76 o
  -6   2   5       72.34       73.34      2.40 o
  -5   2   5       51.94       57.91      1.27 o
  -4   2   5       24.00       22.93      0.96 o
  -3   2   5      127.62      133.90      2.57 o
  -2   2   5       24.02       27.00      0.88 o
  -1   2   5      109.72      117.26      2.71 o
   0   2   5      237.35      232.39      5.99 o
   1   2   5      332.34      326.46      8.18 o
   2   2   5       31.50       30.48      1.52 o
   3   2   5      110.59      109.98      3.32 o
   4   2   5       63.36       63.78      2.21 o
   5   2   5       52.15       48.99      2.03 o
   6   2   5       26.30       25.44      2.52 o
   7   2   5        2.09        2.58      1.58 o
   8   2   5       12.18       11.65      2.60 o
  -8   3   5        3.53        4.16      1.39 o
  -7   3   5        0.19       -0.01      0.75 o
  -6   3   5       28.83       30.26      1.45 o
  -5   3   5       30.99       33.82      1.11 o
  -4   3   5       26.85       27.53      0.99 o
  -3   3   5       71.69       74.60      1.55 o
  -2   3   5        0.16       -0.05      0.30 o
  -1   3   5      472.01      467.59     11.66 o
   0   3   5      310.99      303.05      7.05 o
   1   3   5      140.32      136.42      3.47 o
   2   3   5        3.41        5.18      0.82 o
   3   3   5       31.30       28.64      1.76 o
   4   3   5       44.24       46.28      2.37 o
   5   3   5       43.41       44.38      2.23 o
   6   3   5        7.26        9.85      1.79 o
   7   3   5        2.03        2.68      1.62 o
  -8   4   5        8.18        9.03      1.40 o
  -7   4   5       18.78       20.67      1.73 o
  -6   4   5        9.76       10.11      1.06 o
  -5   4   5        0.11        0.48      0.40 o
  -4   4   5        2.45        1.58      0.43 o
  -3   4   5       22.04       23.20      0.96 o
  -2   4   5        7.11        8.90      0.81 o
  -1   4   5        8.44        8.70      0.91 o
   0   4   5       87.71       80.35      2.55 o
   1   4   5       33.87       35.25      1.76 o
   2   4   5      166.16      162.07      4.62 o
   3   4   5       87.54       88.61      2.71 o
   4   4   5       22.18       21.77      1.72 o
   5   4   5        6.30        6.51      1.27 o
   6   4   5        3.44        3.09      1.44 o
   7   4   5        5.75        7.59      2.85 o
  -7   5   5        1.36        1.62      1.34 o
  -6   5   5        8.96       11.77      1.58 o
  -5   5   5        4.95        4.23      0.75 o
  -4   5   5        8.67        9.90      0.94 o
  -3   5   5        5.36        5.78      0.84 o
  -2   5   5       61.57       54.70      1.90 o
  -1   5   5       20.59       20.33      1.49 o
   0   5   5        0.17       -0.23      0.62 o
   1   5   5        1.44        1.27      0.74 o
   2   5   5        5.41        5.21      1.03 o
   3   5   5       12.84       17.27      1.61 o
   4   5   5       33.51       32.77      2.37 o
   5   5   5        5.72        7.18      1.74 o
   6   5   5        4.99        5.92      1.83 o
  -6   6   5        1.95        3.16      1.73 o
  -5   6   5        0.31       -0.49      0.82 o
  -4   6   5        4.37        5.44      1.03 o
  -3   6   5        0.33       -0.23      0.68 o
  -2   6   5        5.31        2.85      0.90 o
  -1   6   5        0.63        0.10      0.66 o
   0   6   5       19.78       20.34      1.77 o
   1   6   5       18.98       18.72      1.72 o
   2   6   5        1.10        0.58      0.76 o
   3   6   5       14.04       12.51      1.54 o
   4   6   5        0.54        0.65      0.96 o
   5   6   5        2.90        2.33      1.76 o
  -5   7   5        0.02       -0.47      0.94 o
  -4   7   5        4.09        3.64      1.10 o
  -3   7   5        1.98        1.04      0.90 o
  -2   7   5        5.33        6.35      1.22 o
  -1   7   5        0.33        0.33      0.78 o
   0   7   5        0.54        1.03      0.88 o
   1   7   5       12.16       13.89      1.60 o
   2   7   5        4.18        6.76      1.34 o
   3   7   5        6.39        6.83      1.34 o
  -3   8   5        0.11       -0.05      1.27 o
  -2   8   5        0.47       -0.06      0.88 o
  -1   8   5        0.44        0.40      0.89 o
   0   8   5        6.53        6.32      1.36 o
   1   8   5        0.02        0.06      0.91 o
   0 -11   6        0.00       -0.99      1.71 o
   1 -11   6        1.52        3.10      2.81 o
  -4 -10   6        3.65        2.92      1.81 o
  -3 -10   6        0.85        0.06      1.36 o
  -2 -10   6        0.14       -0.47      1.02 o
  -1 -10   6        9.12        7.64      1.79 o
   0 -10   6        4.21        4.81      1.55 o
   1 -10   6        4.08        5.67      1.30 o
   2 -10   6        1.38        0.97      0.97 o
   3 -10   6        1.90        2.33      1.28 o
   4 -10   6        0.01        1.25      1.40 o
  -5  -9   6        0.02       -0.45      1.32 o
  -4  -9   6        0.15       -0.97      1.19 o
  -3  -9   6       11.82       11.46      1.74 o
  -2  -9   6       17.42       22.10      2.16 o
  -1  -9   6        4.58        3.60      1.07 o
   0  -9   6       10.02       10.59      1.34 o
   1  -9   6        0.70        1.95      0.92 o
   2  -9   6        3.14        2.43      0.96 o
   3  -9   6        5.86        6.35      1.46 o
   4  -9   6        1.22        0.63      1.02 o
   5  -9   6        0.70        0.76      1.11 o
  -6  -8   6        5.59        5.28      1.97 o
  -5  -8   6       12.38       14.51      2.59 o
  -4  -8   6        0.00       -0.41      0.94 o
  -3  -8   6       10.64       10.40      1.41 o
  -2  -8   6       38.51       33.91      2.27 o
  -1  -8   6       11.43       13.96      1.51 o
   0  -8   6       42.35       47.16      1.95 o
   1  -8   6        0.17       -0.32      0.60 o
   2  -8   6       10.94       10.23      1.51 o
   3  -8   6        2.11        1.42      0.93 o
   4  -8   6       14.01       11.60      1.73 o
   5  -8   6        0.95        0.95      1.07 o
   6  -8   6        1.76        1.84      1.26 o
  -7  -7   6       15.73       17.93      2.96 o
  -6  -7   6        0.67        1.23      1.23 o
  -5  -7   6        0.23       -0.81      0.92 o
  -4  -7   6       13.47       11.50      1.82 o
  -3  -7   6      108.15      115.83      5.15 o
  -2  -7   6       21.22       22.55      1.78 o
  -1  -7   6        0.09        0.50      0.57 o
   0  -7   6        6.73        8.34      0.97 o
   1  -7   6       30.27       28.81      1.77 o
   2  -7   6       43.87       41.23      2.38 o
   3  -7   6        4.39        2.70      1.02 o
   4  -7   6        1.17        0.73      0.93 o
   5  -7   6        4.97        3.39      1.21 o
   6  -7   6       28.34       30.06      2.66 o
   7  -7   6        1.91        1.76      1.44 o
  -8  -6   6        0.33        0.85      1.20 o
  -7  -6   6        9.94       11.24      1.80 o
  -6  -6   6       10.25        9.79      1.44 o
  -5  -6   6        0.16        0.64      0.68 o
  -4  -6   6       20.77       20.65      1.53 o
  -3  -6   6      175.80      176.52      4.78 o
  -2  -6   6        0.45        0.27      0.43 o
  -1  -6   6      315.37      293.16     15.50 o
   0  -6   6        5.73        3.27      0.63 o
   1  -6   6       19.71       20.51      1.27 o
   2  -6   6       20.60       21.14      1.42 o
   3  -6   6       13.49       13.47      1.41 o
   4  -6   6        0.89        0.85      0.75 o
   5  -6   6        0.92        0.89      0.83 o
   6  -6   6        1.63        1.23      0.85 o
   7  -6   6        2.14        2.27      1.25 o
  -8  -5   6       27.95       29.72      2.48 o
  -7  -5   6       10.53       12.87      1.65 o
  -6  -5   6        1.07        0.26      0.71 o
  -5  -5   6       29.75       26.45      1.77 o
  -4  -5   6      100.00      100.08      2.62 o
  -3  -5   6      113.94      120.66      2.96 o
  -2  -5   6       12.59       12.33      0.93 o
  -1  -5   6        2.67        1.96      0.46 o
   0  -5   6       34.91       33.69      1.22 o
   1  -5   6      365.40      352.24      7.65 o
   2  -5   6       31.77       34.74      1.41 o
   3  -5   6       78.86       76.58      2.22 o
   4  -5   6        2.85        1.68      0.70 o
   5  -5   6      109.17      115.82      4.13 o
   6  -5   6       13.07       12.93      1.37 o
   7  -5   6        2.04        2.91      1.12 o
   8  -5   6        0.40        0.33      1.13 o
  -9  -4   6        1.23        0.81      1.25 o
  -8  -4   6       17.64       19.40      2.02 o
  -7  -4   6        9.66       11.49      1.55 o
  -6  -4   6        9.06        8.54      1.19 o
  -5  -4   6        0.00       -0.10      0.58 o
  -4  -4   6      613.06      587.94     13.63 o
  -3  -4   6       10.14        9.92      0.81 o
  -2  -4   6      359.69      349.29      7.70 o
  -1  -4   6       50.61       44.38      1.25 o
   0  -4   6        0.22        0.36      0.32 o
   1  -4   6        0.96        0.95      0.43 o
   2  -4   6        3.77        3.94      0.59 o
   3  -4   6        2.01        2.22      0.64 o
   4  -4   6      121.54      125.80      4.51 o
   5  -4   6       31.54       32.97      1.85 o
   6  -4   6        7.82        7.61      1.07 o
   7  -4   6       92.26      102.03      3.73 o
   8  -4   6        9.01        8.66      2.01 o
  -9  -3   6       16.67       13.54      2.07 o
  -8  -3   6       12.35       13.72      1.73 o
  -7  -3   6        9.00        9.64      1.40 o
  -6  -3   6       26.78       25.51      1.96 o
  -5  -3   6       49.22       49.11      1.99 o
  -4  -3   6      123.88      121.83      3.05 o
  -3  -3   6        3.54        4.96      0.61 o
  -2  -3   6      258.45      253.01      6.05 o
  -1  -3   6       14.95       17.38      0.87 o
   0  -3   6      847.32      809.03     20.27 o
   1  -3   6      187.15      175.22      4.32 o
   2  -3   6       53.08       55.81      1.43 o
   3  -3   6        8.90        9.39      0.73 o
   4  -3   6       37.41       36.30      1.62 o
   5  -3   6       80.57       79.75      2.51 o
   6  -3   6        1.00        1.06      0.67 o
   7  -3   6        7.92        7.37      1.67 o
   8  -3   6        1.06        1.21      1.26 o
  -9  -2   6       12.16       12.20      1.97 o
  -8  -2   6       17.16       17.00      1.84 o
  -7  -2   6       20.91       16.61      1.69 o
  -6  -2   6        0.27        0.76      0.72 o
  -5  -2   6      265.69      258.81      4.64 o
  -4  -2   6       98.68       96.07      2.70 o
  -3  -2   6      109.66      109.01      2.24 o
  -2  -2   6       44.84       39.10      1.18 o
  -1  -2   6       47.36       43.49      1.13 o
   0  -2   6        0.46        0.27      0.34 o
   1  -2   6       15.19       18.15      0.92 o
   2  -2   6       91.78       96.24      2.98 o
   3  -2   6      390.89      363.73     15.39 o
   4  -2   6       21.71       22.29      1.35 o
   5  -2   6       21.25       20.34      1.39 o
   6  -2   6      114.17      113.00      5.89 o
   7  -2   6       48.00       45.44      3.51 o
   8  -2   6        9.80        8.44      1.92 o
  -9  -1   6        7.41        8.82      1.74 o
  -8  -1   6       11.15       12.12      1.60 o
  -7  -1   6       11.22       11.11      1.34 o
  -6  -1   6       66.78       65.37      2.18 o
  -5  -1   6       19.35       19.44      1.47 o
  -4  -1   6       13.01       10.37      1.55 o
  -3  -1   6      129.63      123.29      3.21 o
  -2  -1   6       29.28       30.35      0.91 o
  -1  -1   6      580.23      576.88     10.34 o
   0  -1   6      283.06      268.73      7.02 o
   1  -1   6       26.88       29.27      0.86 o
   2  -1   6       75.51       84.53      1.76 o
   3  -1   6      200.17      204.17      5.16 o
   4  -1   6       43.20       35.09      1.63 o
   5  -1   6        0.42        0.51      0.64 o
   6  -1   6       24.60       26.01      2.18 o
   7  -1   6        0.02        0.34      1.01 o
   8  -1   6       34.84       36.62      4.59 o
  -9   0   6        7.15        6.98      1.65 o
  -8   0   6        5.79        5.48      1.25 o
  -7   0   6        7.85        7.10      1.35 o
  -6   0   6      104.66      102.11      4.10 o
  -5   0   6      120.11      122.80      2.81 o
  -4   0   6      119.96      120.23      2.47 o
  -3   0   6        0.21       -0.09      0.31 o
  -2   0   6        0.63        0.38      0.32 o
  -1   0   6       73.24       74.81      2.76 o
   0   0   6       92.16       93.68      2.61 o
   1   0   6      171.33      173.41      4.31 o
   2   0   6      478.92      466.65     10.32 o
   3   0   6        4.43        5.70      0.74 o
   4   0   6        6.47        5.15      0.78 o
   5   0   6      289.04      269.95      5.77 o
   6   0   6       76.70       73.40      4.75 o
   7   0   6       11.94       10.95      2.32 o
   8   0   6        0.36        0.32      1.39 o
  -9   1   6        2.69        2.96      1.38 o
  -8   1   6       18.32       15.42      2.01 o
  -7   1   6        5.33        6.56      1.16 o
  -6   1   6        6.21        6.11      0.95 o
  -5   1   6        0.70        0.50      0.50 o
  -4   1   6       68.50       66.77      1.50 o
  -3   1   6       69.55       71.49      1.68 o
  -2   1   6      245.14      248.98      6.23 o
  -1   1   6      292.04      308.20      7.35 o
   0   1   6        0.15        0.57      0.41 o
   1   1   6        1.01        0.90      0.44 o
   2   1   6      110.02      108.52      2.90 o
   3   1   6        1.98        1.15      0.59 o
   4   1   6        0.46        1.30      0.67 o
   5   1   6       27.57       33.54      2.16 o
   6   1   6        3.64        3.22      1.50 o
   7   1   6       47.92       50.68      4.45 o
   8   1   6       33.57       29.89      3.69 o
  -8   2   6        9.83       11.11      1.75 o
  -7   2   6       32.02       31.22      1.98 o
  -6   2   6       10.09       10.88      1.14 o
  -5   2   6        1.17        0.61      0.45 o
  -4   2   6        3.65        3.19      0.51 o
  -3   2   6        1.84        1.94      0.43 o
  -2   2   6      108.12      114.29      2.83 o
  -1   2   6       27.95       27.11      1.18 o
   0   2   6       15.40       14.50      0.96 o
   1   2   6      561.13      564.19     14.83 o
   2   2   6        6.72        3.58      0.75 o
   3   2   6        0.35        0.73      0.61 o
   4   2   6      202.53      181.32      6.57 o
   5   2   6       43.83       42.63      2.17 o
   6   2   6       15.71       12.14      2.42 o
   7   2   6        0.98        3.39      1.70 o
  -8   3   6        0.81        0.77      0.97 o
  -7   3   6        4.16        2.85      0.99 o
  -6   3   6        6.45        7.56      0.89 o
  -5   3   6       14.09       14.96      0.91 o
  -4   3   6       26.72       26.37      1.02 o
  -3   3   6       13.00       14.25      0.87 o
  -2   3   6       71.20       79.06      2.39 o
  -1   3   6       38.96       40.26      1.47 o
   0   3   6       11.67       11.46      0.99 o
   1   3   6        2.79        2.10      0.66 o
   2   3   6       29.45       28.88      1.80 o
   3   3   6       28.07       30.24      1.91 o
   4   3   6       18.08       21.56      1.74 o
   5   3   6        7.88        7.31      1.18 o
   6   3   6       26.75       29.45      2.88 o
   7   3   6       42.00       39.25      5.34 o
  -8   4   6        0.78       -0.12      1.98 o
  -7   4   6        2.72        2.06      0.96 o
  -6   4   6        0.01       -0.13      0.71 o
  -5   4   6        1.09        1.50      0.50 o
  -4   4   6        3.73        3.33      0.61 o
  -3   4   6       10.96       11.58      1.01 o
  -2   4   6       90.26       92.73      2.33 o
  -1   4   6        2.02        2.87      0.67 o
   0   4   6      204.73      201.31      5.69 o
   1   4   6        0.11        0.67      0.63 o
   2   4   6        0.05        0.52      0.60 o
   3   4   6       41.72       40.20      2.21 o
   4   4   6       25.17       26.55      2.00 o
   5   4   6        6.11        5.72      1.29 o
   6   4   6        0.02        0.29      1.47 o
  -5   5   6        7.42        7.75      1.03 o
  -4   5   6        2.26        1.84      0.70 o
  -3   5   6        2.75        2.63      0.77 o
  -2   5   6       16.54       15.81      1.42 o
  -1   5   6        0.03        0.27      0.70 o
   0   5   6       16.01       20.14      1.68 o
   1   5   6        0.89        0.33      0.71 o
   2   5   6       25.52       26.30      1.96 o
   3   5   6        1.10        0.48      0.91 o
   4   5   6        8.68       11.23      1.62 o
   5   5   6       11.78       13.22      2.27 o
  -5   6   6        2.34        1.92      1.08 o
  -4   6   6        1.17        0.92      0.82 o
  -3   6   6       21.20       19.27      1.78 o
  -2   6   6        0.34       -0.07      0.70 o
  -1   6   6       13.67       14.55      1.58 o
   0   6   6        2.20        1.94      0.89 o
   1   6   6        4.31        2.52      0.95 o
   2   6   6       26.39       28.79      2.22 o
   3   6   6        1.99        2.36      1.04 o
   4   6   6        0.15        0.57      1.06 o
  -4   7   6        0.13        0.43      0.92 o
  -3   7   6        0.19        0.39      0.89 o
  -2   7   6        1.72        2.75      1.02 o
  -1   7   6        1.33        0.74      0.92 o
   0   7   6        0.01        0.02      0.83 o
   1   7   6        1.71        0.90      0.93 o
   2   7   6        0.85        0.40      0.97 o
  -3 -10   7        9.19       11.26      2.53 o
  -2 -10   7        0.41       -0.32      1.00 o
  -1 -10   7        2.32        1.38      1.23 o
   0 -10   7        1.23        1.21      1.12 o
   1 -10   7        1.03        0.59      1.21 o
   2 -10   7        1.63        2.69      1.31 o
   3 -10   7        0.45        0.09      1.06 o
  -5  -9   7        9.28       10.27      2.40 o
  -4  -9   7        0.16        0.20      1.40 o
  -3  -9   7        3.04        3.16      1.10 o
  -2  -9   7        0.35       -0.78      0.78 o
  -1  -9   7        4.60        4.14      1.16 o
   0  -9   7        2.29        3.53      1.19 o
   1  -9   7        0.01        0.21      0.93 o
   2  -9   7        3.64        2.38      1.17 o
   3  -9   7        8.94        8.12      1.59 o
   4  -9   7        7.64        6.84      1.59 o
   5  -9   7        0.00       -0.43      1.13 o
  -6  -8   7        0.78        0.82      1.55 o
  -5  -8   7        1.41       -0.53      1.11 o
  -4  -8   7       26.08       25.61      2.64 o
  -3  -8   7        6.09        6.66      1.25 o
  -2  -8   7       17.82       18.93      1.77 o
  -1  -8   7        4.60        5.92      1.17 o
   0  -8   7        2.41        2.65      0.93 o
   1  -8   7        3.10        3.15      0.99 o
   2  -8   7        3.11        3.38      1.13 o
   3  -8   7        0.27        1.04      0.94 o
   4  -8   7       10.68       11.85      1.80 o
   5  -8   7       11.87       13.43      1.93 o
   6  -8   7        0.12        0.56      1.13 o
  -7  -7   7       10.50       12.07      2.22 o
  -6  -7   7       20.36       23.33      2.71 o
  -5  -7   7        0.07       -0.07      0.99 o
  -4  -7   7        2.01        2.27      1.18 o
  -3  -7   7        1.06        1.43      0.83 o
  -2  -7   7       19.46       17.83      1.63 o
  -1  -7   7       53.54       51.44      2.67 o
   0  -7   7        0.84        0.57      0.63 o
   1  -7   7        2.26        1.78      0.80 o
   2  -7   7       51.76       54.08      2.66 o
   3  -7   7       77.36       81.65      4.51 o
   4  -7   7        1.42        1.20      0.96 o
   5  -7   7        2.27        2.41      1.14 o
   6  -7   7        0.44        0.14      1.02 o
  -8  -6   7        2.90        2.91      3.30 o
  -7  -6   7        1.46        1.14      1.06 o
  -6  -6   7        0.17       -0.28      0.77 o
  -5  -6   7       84.10       86.37      2.56 o
  -4  -6   7       31.10       38.06      1.80 o
  -3  -6   7       27.09       28.44      1.49 o
  -2  -6   7       10.29       11.58      1.03 o
  -1  -6   7        2.49        2.38      0.65 o
   0  -6   7        0.29        0.52      0.45 o
   1  -6   7        0.87        0.35      0.54 o
   2  -6   7        0.16        0.16      0.59 o
   3  -6   7       19.20       22.73      1.79 o
   4  -6   7      112.28      113.58      3.35 o
   5  -6   7       27.39       27.70      2.19 o
   6  -6   7       13.05       14.70      1.64 o
   7  -6   7        0.57        0.73      1.16 o
  -8  -5   7        5.90        5.12      1.25 o
  -7  -5   7       18.83       20.69      1.88 o
  -6  -5   7       11.19       11.72      1.41 o
  -5  -5   7        3.74        2.32      0.80 o
  -4  -5   7        2.73        2.66      0.74 o
  -3  -5   7      139.37      138.45      3.04 o
  -2  -5   7      220.81      208.48      5.79 o
  -1  -5   7        2.18        1.58      0.58 o
   0  -5   7        0.40        0.51      0.41 o
   1  -5   7       76.17       77.64      2.36 o
   2  -5   7      201.84      208.74      6.18 o
   3  -5   7       58.07       56.65      2.95 o
   4  -5   7       28.88       28.73      1.84 o
   5  -5   7        2.81        4.17      0.98 o
   6  -5   7        0.56        0.80      0.77 o
   7  -5   7        2.06        2.76      1.44 o
  -8  -4   7        2.19        1.48      1.03 o
  -7  -4   7        4.47        3.89      1.05 o
  -6  -4   7       66.96       61.15      2.41 o
  -5  -4   7       49.00       53.75      2.14 o
  -4  -4   7        2.18        2.02      0.60 o
  -3  -4   7       43.39       42.37      1.60 o
  -2  -4   7       10.07       10.65      0.91 o
  -1  -4   7       26.25       20.75      1.26 o
   0  -4   7       38.58       36.64      1.28 o
   1  -4   7        0.27       -0.06      0.43 o
   2  -4   7        9.21        8.96      0.83 o
   3  -4   7      501.15      501.12     15.99 o
   4  -4   7      119.84      116.93      2.92 o
   5  -4   7        2.10        1.94      0.74 o
   6  -4   7        6.58        6.43      1.25 o
   7  -4   7        6.83        6.48      1.72 o
   8  -4   7        0.10       -0.53      1.20 o
  -9  -3   7        1.16        0.36      1.05 o
  -8  -3   7        9.79       10.37      1.49 o
  -7  -3   7        0.81        0.44      0.79 o
  -6  -3   7        3.29        3.00      0.89 o
  -5  -3   7       31.99       30.29      1.75 o
  -4  -3   7      167.17      155.32      4.53 o
  -3  -3   7      480.46      448.05     10.19 o
  -2  -3   7       87.21       79.48      1.99 o
  -1  -3   7        0.23        0.41      0.38 o
   0  -3   7        3.80        4.65      0.60 o
   1  -3   7      395.57      401.52     10.12 o
   2  -3   7       95.76       94.91      1.94 o
   3  -3   7       37.55       37.78      1.80 o
   4  -3   7       29.60       31.44      1.79 o
   5  -3   7       36.41       41.84      2.34 o
   6  -3   7       24.84       25.63      2.09 o
   7  -3   7        0.36        1.05      1.22 o
   8  -3   7        0.19       -0.80      1.15 o
  -9  -2   7        0.50       -0.01      1.03 o
  -8  -2   7        1.65        2.40      1.01 o
  -7  -2   7       10.01        9.00      1.29 o
  -6  -2   7       46.39       49.60      2.29 o
  -5  -2   7        0.61        0.56      0.61 o
  -4  -2   7        0.01        0.21      0.48 o
  -3  -2   7        0.10       -0.05      0.42 o
  -2  -2   7      102.23       92.11      2.57 o
  -1  -2   7      370.10      350.34      8.76 o
   0  -2   7       22.06       23.41      1.05 o
   1  -2   7        8.44        8.52      0.74 o
   2  -2   7      382.07      365.91      9.36 o
   3  -2   7      433.17      421.02     11.03 o
   4  -2   7       15.94       16.78      1.55 o
   5  -2   7        0.60       -0.11      0.65 o
   6  -2   7        1.55        1.43      0.88 o
   7  -2   7        1.85        2.34      1.31 o
   8  -2   7       13.00       18.66      3.09 o
  -9  -1   7        1.04        0.72      1.13 o
  -8  -1   7        0.00       -0.77      0.77 o
  -7  -1   7        4.34        3.66      1.00 o
  -6  -1   7       19.02       18.53      1.58 o
  -5  -1   7       19.60       19.24      1.42 o
  -4  -1   7      399.44      387.30      9.72 o
  -3  -1   7      114.80      101.87      3.14 o
  -2  -1   7       33.00       34.55      1.27 o
  -1  -1   7        0.67        0.69      0.40 o
   0  -1   7      240.88      244.53      5.17 o
   1  -1   7        7.88        7.73      0.78 o
   2  -1   7        1.13        1.31      0.50 o
   3  -1   7       10.81       12.71      0.96 o
   4  -1   7       13.04       18.34      1.44 o
   5  -1   7       66.06       66.15      2.56 o
   6  -1   7       10.58        8.63      1.37 o
   7  -1   7        3.82        3.94      1.68 o
   8  -1   7        0.24        0.19      1.37 o
  -9   0   7        1.62        2.10      1.19 o
  -8   0   7        3.26        3.14      1.03 o
  -7   0   7        5.42        5.66      1.06 o
  -6   0   7        0.01       -0.02      0.59 o
  -5   0   7        3.87        3.56      0.81 o
  -4   0   7        0.36        0.54      0.48 o
  -3   0   7       47.87       48.17      1.65 o
  -2   0   7      204.26      196.95      4.22 o
  -1   0   7       26.59       16.72      3.64 o
   0   0   7       26.69       27.73      1.31 o
   1   0   7      177.00      166.35      4.49 o
   2   0   7      523.93      499.56      8.49 o
   3   0   7        7.06        8.38      0.89 o
   4   0   7       20.44       16.05      1.39 o
   5   0   7        2.04        2.01      0.96 o
   6   0   7        5.17        4.82      1.68 o
   7   0   7       19.04       21.09      3.11 o
  -8   1   7        0.26        1.36      0.96 o
  -7   1   7       29.66       27.84      1.83 o
  -6   1   7        2.81        2.51      0.76 o
  -5   1   7      131.69      133.09      3.38 o
  -4   1   7       66.30       69.42      1.84 o
  -3   1   7       16.16       15.76      1.16 o
  -2   1   7        2.49        1.97      0.57 o
  -1   1   7       37.08       36.36      1.38 o
   0   1   7       51.48       48.96      1.50 o
   1   1   7       59.00       59.48      1.73 o
   2   1   7       32.13       39.47      1.68 o
   3   1   7        0.05        0.38      0.54 o
   4   1   7      104.03      108.30      3.14 o
   5   1   7       25.29       26.68      2.07 o
   6   1   7        2.98        2.94      1.50 o
   7   1   7        1.65        2.85      1.63 o
  -8   2   7        0.09       -0.26      0.89 o
  -7   2   7        0.64        0.24      0.80 o
  -6   2   7        0.13       -0.08      0.61 o
  -5   2   7        8.18        7.96      0.91 o
  -4   2   7       12.46       11.81      1.05 o
  -3   2   7      156.43      157.40      2.86 o
  -2   2   7       29.19       32.34      1.42 o
  -1   2   7       84.52       84.02      1.96 o
   0   2   7      151.45      149.23      3.17 o
   1   2   7      156.92      142.90      3.54 o
   2   2   7       26.79       19.59      1.46 o
   3   2   7        4.25        2.84      0.83 o
   4   2   7        1.84        2.34      0.86 o
   5   2   7        3.21        3.05      1.04 o
   6   2   7       25.43       26.91      3.37 o
   7   2   7       19.53       20.60      3.27 o
  -8   3   7        7.70        6.85      1.51 o
  -7   3   7        0.09       -0.07      0.94 o
  -6   3   7       12.12       14.09      1.28 o
  -5   3   7       14.00       15.39      1.06 o
  -4   3   7       16.06       16.31      1.12 o
  -3   3   7        1.04        1.26      0.59 o
  -2   3   7        4.78        4.42      0.75 o
  -1   3   7        0.31       -0.36      0.48 o
   0   3   7       37.72       36.41      1.78 o
   1   3   7       72.55       70.55      2.42 o
   2   3   7        6.74        5.81      1.01 o
   3   3   7       48.14       46.03      2.28 o
   4   3   7       19.44       18.74      1.75 o
   5   3   7        6.17        7.21      1.30 o
   6   3   7        0.82        1.64      1.66 o
  -7   4   7        0.17       -0.89      0.98 o
  -6   4   7        1.91        1.14      1.00 o
  -5   4   7        0.47        0.30      0.60 o
  -4   4   7       41.30       46.69      1.80 o
  -3   4   7        4.20        5.34      0.88 o
  -2   4   7        0.08        0.21      0.57 o
  -1   4   7        5.42        5.24      0.85 o
   0   4   7       33.04       30.51      1.77 o
   1   4   7        3.37        2.12      0.86 o
   2   4   7        3.39        2.50      0.87 o
   3   4   7        8.59        8.47      1.32 o
   4   4   7        1.14        0.70      0.99 o
   5   4   7       28.13       37.40      3.51 o
  -5   5   7        4.77        5.48      1.12 o
  -4   5   7        0.18       -0.38      0.64 o
  -3   5   7        2.90        1.49      0.75 o
  -2   5   7        3.46        3.27      0.90 o
  -1   5   7        2.92        3.02      1.01 o
   0   5   7        0.62        1.53      0.89 o
   1   5   7        3.22        3.51      1.02 o
   2   5   7       12.13       10.50      1.56 o
   3   5   7        7.34        6.52      1.38 o
   4   5   7        8.45        8.98      1.62 o
  -5   6   7        3.55        2.09      1.36 o
  -4   6   7        4.16        4.96      1.13 o
  -3   6   7        0.11       -0.17      0.84 o
  -2   6   7        0.16        0.02      0.81 o
  -1   6   7       10.09        7.81      1.35 o
   0   6   7        1.13        1.25      0.92 o
   1   6   7        0.84        0.12      0.87 o
   2   6   7        1.49        1.55      1.08 o
   3   6   7        0.25        0.28      1.06 o
  -2   7   7        4.28        6.21      1.62 o
  -1   7   7        0.78        0.10      1.10 o
   0   7   7        0.85       -0.27      1.10 o
  -3 -10   8        0.51        1.26      1.69 o
  -2 -10   8        1.94        1.38      1.16 o
  -1 -10   8        0.38        0.07      1.06 o
   0 -10   8        4.08        5.75      1.70 o
   1 -10   8        5.20        4.50      1.56 o
   2 -10   8        7.08        7.09      1.83 o
   3 -10   8        0.32        0.18      1.53 o
  -5  -9   8        0.14       -0.90      1.34 o
  -4  -9   8        2.04        2.67      1.44 o
  -3  -9   8        0.21       -0.24      1.14 o
  -2  -9   8        0.54       -0.34      0.81 o
  -1  -9   8        3.88        3.59      1.11 o
   0  -9   8        7.08        5.15      1.36 o
   1  -9   8        0.06        0.08      1.04 o
   2  -9   8       23.81       26.56      2.81 o
   3  -9   8        3.43        3.68      1.28 o
   4  -9   8        0.01       -0.31      1.02 o
  -6  -8   8        0.89        1.14      1.36 o
  -5  -8   8        4.37        5.79      1.71 o
  -4  -8   8        1.35        1.08      1.16 o
  -3  -8   8        0.18        0.71      0.84 o
  -2  -8   8        0.02        0.49      0.81 o
  -1  -8   8       13.82       17.28      1.73 o
   0  -8   8       17.10       16.94      1.88 o
   1  -8   8       33.75       27.67      2.65 o
   2  -8   8        7.08        5.97      1.38 o
   3  -8   8        0.78        0.63      1.01 o
   4  -8   8        0.76       -0.25      0.95 o
   5  -8   8        1.01        0.09      1.06 o
  -7  -7   8        0.07       -0.89      1.21 o
  -6  -7   8        0.20       -0.10      1.10 o
  -5  -7   8       11.47       12.88      2.05 o
  -4  -7   8        0.01       -0.10      0.99 o
  -3  -7   8        9.70        7.46      1.25 o
  -2  -7   8       12.22       11.53      1.42 o
  -1  -7   8       24.31       23.28      1.85 o
   0  -7   8        1.31        1.48      0.79 o
   1  -7   8       72.93       79.42      3.94 o
   2  -7   8       44.28       47.81      3.43 o
   3  -7   8        3.38        2.99      1.06 o
   4  -7   8        0.27       -0.70      0.85 o
   5  -7   8        1.31        0.73      1.06 o
   6  -7   8        0.38       -0.74      1.14 o
  -7  -6   8        2.37        2.18      1.01 o
  -6  -6   8        2.48        3.02      0.97 o
  -5  -6   8       15.21       14.51      1.43 o
  -4  -6   8        0.79        2.34      0.79 o
  -3  -6   8        0.77        0.22      0.57 o
  -2  -6   8       28.03       31.38      1.70 o
  -1  -6   8       19.31       21.55      1.43 o
   0  -6   8       80.49       77.47      3.22 o
   1  -6   8      114.88      124.41      3.75 o
   2  -6   8        0.62        0.87      0.71 o
   3  -6   8        1.73        1.71      0.83 o
   4  -6   8        0.01       -0.19      0.76 o
   5  -6   8        0.25       -0.26      0.95 o
   6  -6   8        2.80        2.62      1.27 o
  -8  -5   8        0.01        0.46      1.03 o
  -7  -5   8        0.74        0.58      0.95 o
  -6  -5   8       44.27       44.11      2.27 o
  -5  -5   8        1.92        0.83      0.72 o
  -4  -5   8       16.65       17.46      1.42 o
  -3  -5   8        0.92        1.25      0.59 o
  -2  -5   8       52.81       57.53      1.79 o
  -1  -5   8       18.08       21.26      1.39 o
   0  -5   8      102.18      103.07      3.40 o
   1  -5   8      202.78      206.48      6.42 o
   2  -5   8       16.38       16.52      1.27 o
   3  -5   8      106.98      111.22      4.31 o
   4  -5   8        0.21        0.12      0.72 o
   5  -5   8        3.76        2.78      1.08 o
   6  -5   8        3.06        1.96      1.01 o
   7  -5   8        4.18        3.85      1.63 o
  -8  -4   8       10.36        9.98      1.57 o
  -7  -4   8        0.29        0.64      0.89 o
  -6  -4   8       19.56       18.87      1.57 o
  -5  -4   8        0.64        0.42      0.67 o
  -4  -4   8       23.22       21.31      1.51 o
  -3  -4   8        9.89        8.89      0.88 o
  -2  -4   8        0.40        0.82      0.53 o
  -1  -4   8      109.95      106.26      3.34 o
   0  -4   8      274.68      278.70      8.25 o
   1  -4   8       44.33       47.99      2.06 o
   2  -4   8        1.38        1.05      0.54 o
   3  -4   8       39.51       43.89      2.16 o
   4  -4   8        0.44       -0.34      0.63 o
   5  -4   8        0.10        0.07      0.78 o
   6  -4   8        1.26        1.67      1.02 o
   7  -4   8        4.94        5.33      1.74 o
  -8  -3   8        1.00        0.83      0.97 o
  -7  -3   8       30.14       28.84      2.02 o
  -6  -3   8        5.52        6.20      1.02 o
  -5  -3   8       20.29       21.64      1.58 o
  -4  -3   8        8.24        7.99      0.86 o
  -3  -3   8        7.72        8.29      0.84 o
  -2  -3   8       44.91       49.36      1.69 o
  -1  -3   8       84.08       81.16      3.15 o
   0  -3   8      131.33      118.92      2.41 o
   1  -3   8      152.53      145.60      3.36 o
   2  -3   8      320.90      315.86      7.75 o
   3  -3   8       19.54       19.19      1.67 o
   4  -3   8        0.65        0.13      0.70 o
   5  -3   8        4.71        3.99      1.08 o
   6  -3   8        3.38        1.74      1.07 o
   7  -3   8       23.92       25.28      3.07 o
  -8  -2   8        0.29        0.16      0.87 o
  -7  -2   8        1.50        1.05      0.82 o
  -6  -2   8        7.04        7.20      1.08 o
  -5  -2   8       21.72       19.54      1.50 o
  -4  -2   8       44.87       44.81      1.58 o
  -3  -2   8        1.66        0.81      0.51 o
  -2  -2   8        9.80        9.68      0.90 o
  -1  -2   8      147.84      139.69      3.07 o
   0  -2   8      323.25      327.68      7.28 o
   1  -2   8        0.74        0.85      0.53 o
   2  -2   8        4.62        4.64      0.76 o
   3  -2   8       16.58       18.91      1.17 o
   4  -2   8        8.17       10.49      1.33 o
   5  -2   8        7.96       10.62      1.46 o
   6  -2   8        8.04        4.70      1.21 o
   7  -2   8       15.99       15.51      2.73 o
  -8  -1   8       14.69       13.47      1.68 o
  -7  -1   8        6.59        5.69      1.08 o
  -6  -1   8       12.78       10.98      1.26 o
  -5  -1   8        0.67        1.65      0.70 o
  -4  -1   8        0.47        0.37      0.49 o
  -3  -1   8        0.65        0.77      0.53 o
  -2  -1   8       46.75       46.03      1.82 o
  -1  -1   8       46.66       45.43      1.88 o
   0  -1   8       78.27       69.39      2.05 o
   1  -1   8      379.08      368.50      8.39 o
   2  -1   8      235.32      240.95      5.38 o
   3  -1   8        8.72        5.80      0.78 o
   4  -1   8        4.26        4.70      1.04 o
   5  -1   8        0.24       -0.36      0.79 o
   6  -1   8       27.73       30.30      2.60 o
   7  -1   8        2.92        5.95      2.10 o
  -8   0   8        0.43        0.76      0.97 o
  -7   0   8        0.09        0.02      0.74 o
  -6   0   8       16.00       16.88      1.51 o
  -5   0   8       38.25       41.19      2.42 o
  -4   0   8        0.93        0.48      0.55 o
  -3   0   8        0.09        0.10      0.57 o
  -2   0   8       88.96       92.22      3.88 o
  -1   0   8       74.47       58.00      7.08 o
   0   0   8       17.18       18.32      1.21 o
   1   0   8        1.28        1.52      0.57 o
   2   0   8       13.57       14.22      1.08 o
   3   0   8       19.51       28.05      1.69 o
   4   0   8       33.11       34.31      2.31 o
   5   0   8       10.50        9.27      1.57 o
   6   0   8        9.66        8.41      2.17 o
   7   0   8       15.77       18.65      3.04 o
  -8   1   8        0.03        0.00      1.11 o
  -7   1   8        0.07        0.15      0.83 o
  -6   1   8        0.83        1.62      0.89 o
  -5   1   8        2.51        2.47      0.87 o
  -4   1   8        2.15        2.68      0.73 o
  -3   1   8       12.86       12.79      1.22 o
  -2   1   8       27.36       29.22      1.67 o
  -1   1   8        1.12        0.70      0.53 o
   0   1   8      390.16      375.97     10.83 o
   1   1   8       83.47       80.93      2.19 o
   2   1   8        1.34        1.82      0.68 o
   3   1   8        0.13        0.09      0.61 o
   4   1   8        2.80        1.91      0.82 o
   5   1   8       13.19       11.83      1.76 o
   6   1   8        0.06        0.83      1.47 o
  -7   2   8        5.59        5.92      1.38 o
  -6   2   8       10.36       10.22      1.43 o
  -5   2   8        0.39        0.82      0.73 o
  -4   2   8        0.42        0.73      0.56 o
  -3   2   8        3.59        3.00      0.77 o
  -2   2   8       31.69       33.09      1.70 o
  -1   2   8       45.72       44.92      1.77 o
   0   2   8       10.47       10.75      1.11 o
   1   2   8        1.43        1.26      0.66 o
   2   2   8       23.43       25.97      1.74 o
   3   2   8       17.93       20.99      1.83 o
   4   2   8       11.21        9.41      1.37 o
   5   2   8        7.01        6.31      1.39 o
   6   2   8       16.36       20.37      3.18 o
  -7   3   8        0.16        0.99      1.16 o
  -6   3   8        0.79        0.90      0.81 o
  -5   3   8        1.48        1.06      0.72 o
  -4   3   8       15.28       16.61      1.50 o
  -3   3   8        0.00       -0.60      0.60 o
  -2   3   8        0.00        0.03      0.60 o
  -1   3   8       93.34       88.44      2.61 o
   0   3   8       49.99       51.28      1.97 o
   1   3   8        6.90        6.33      1.05 o
   2   3   8        3.22        3.49      0.96 o
   3   3   8        3.37        2.91      1.01 o
   4   3   8       10.27       11.51      1.52 o
   5   3   8        1.48        1.85      1.15 o
  -6   4   8        0.05       -0.47      0.97 o
  -5   4   8        0.00       -0.60      0.67 o
  -4   4   8        0.23        0.61      0.68 o
  -3   4   8       12.36       11.74      1.26 o
  -2   4   8        0.41        0.09      0.59 o
  -1   4   8        3.84        3.37      0.93 o
   0   4   8        0.64        0.03      0.70 o
   1   4   8        6.27        6.42      1.20 o
   2   4   8       15.10       19.15      1.98 o
   3   4   8        2.01        0.39      0.96 o
   4   4   8        4.09        4.68      1.36 o
  -5   5   8        3.17        4.20      1.12 o
  -4   5   8        0.13        0.04      0.78 o
  -3   5   8        0.03        0.51      0.82 o
  -2   5   8        7.18        5.88      1.12 o
  -1   5   8       18.71       17.90      1.92 o
   0   5   8        0.18        0.11      0.97 o
   1   5   8        1.57        1.70      1.18 o
   2   5   8        1.68        1.92      1.19 o
   3   5   8        0.66        0.19      1.08 o
  -3   6   8        1.37        1.25      1.04 o
  -2   6   8        0.80       -0.26      0.86 o
  -1   6   8        0.15       -0.04      0.90 o
   0   6   8        0.01        0.90      1.05 o
   1   6   8        3.83        4.63      1.56 o
  -2 -10   9        1.69        1.64      1.22 o
  -1 -10   9        0.35        0.36      1.13 o
   0 -10   9        0.19        0.56      1.29 o
   1 -10   9        0.18        1.20      1.34 o
   2 -10   9        0.14        0.96      1.65 o
  -4  -9   9        1.56        1.38      1.36 o
  -3  -9   9        0.08        0.21      1.25 o
  -2  -9   9        4.77        6.23      1.37 o
  -1  -9   9       17.70       19.18      2.20 o
   0  -9   9        2.46        1.43      1.13 o
   1  -9   9        0.44       -0.12      1.06 o
   2  -9   9        0.17        0.31      1.03 o
   3  -9   9        0.95        0.78      1.20 o
   4  -9   9        1.32        2.42      2.81 o
  -5  -8   9        6.25        4.93      1.67 o
  -4  -8   9       11.63       12.21      2.11 o
  -3  -8   9        2.55        2.60      1.08 o
  -2  -8   9       10.08        7.08      1.31 o
  -1  -8   9        1.48        0.92      0.89 o
   0  -8   9        2.54        3.42      1.21 o
   1  -8   9        7.09        6.24      1.58 o
   2  -8   9        5.36        5.63      1.55 o
   3  -8   9        7.26        7.17      1.66 o
   4  -8   9        0.73       -0.20      0.95 o
   5  -8   9        3.32        2.72      1.49 o
  -6  -7   9        0.06        1.01      1.28 o
  -5  -7   9        0.87        0.26      1.14 o
  -4  -7   9        0.51        0.21      1.07 o
  -3  -7   9        5.65        6.37      1.22 o
  -2  -7   9       55.64       60.65      3.06 o
  -1  -7   9       24.08       24.77      1.97 o
   0  -7   9        7.52        4.83      1.06 o
   1  -7   9        3.86        2.53      1.12 o
   2  -7   9        0.01       -0.20      0.92 o
   3  -7   9        4.18        3.68      1.19 o
   4  -7   9        3.10        0.96      1.13 o
   5  -7   9        3.19        1.62      1.28 o
  -7  -6   9        0.89        0.17      0.93 o
  -6  -6   9       14.45       14.06      1.54 o
  -5  -6   9        9.61        9.97      1.27 o
  -4  -6   9       10.65       11.00      1.33 o
  -3  -6   9       29.52       28.34      1.65 o
  -2  -6   9       15.65       15.23      1.33 o
  -1  -6   9        4.31        4.19      0.86 o
   0  -6   9       32.91       39.67      1.85 o
   1  -6   9        0.83        0.37      0.68 o
   2  -6   9       66.07       65.49      4.40 o
   3  -6   9        0.17        0.17      0.84 o
   4  -6   9        7.32        9.46      1.62 o
   5  -6   9        1.24        1.26      1.16 o
   6  -6   9        0.04       -0.14      1.11 o
  -7  -5   9        0.46        0.44      0.90 o
  -6  -5   9        0.13       -0.29      0.72 o
  -5  -5   9        6.83        7.29      1.13 o
  -4  -5   9        7.01        7.50      1.07 o
  -3  -5   9       89.83       94.60      3.37 o
  -2  -5   9       77.56       78.18      2.79 o
  -1  -5   9       58.00       55.28      2.08 o
   0  -5   9       30.43       30.85      1.67 o
   1  -5   9        4.91        4.67      0.91 o
   2  -5   9       23.37       23.63      1.85 o
   3  -5   9        0.03        0.48      0.77 o
   4  -5   9        0.66        0.19      0.80 o
   5  -5   9        6.14        5.23      1.27 o
   6  -5   9       35.75       40.53      2.88 o
  -8  -4   9        0.05       -0.39      0.89 o
  -7  -4   9        8.03        7.34      1.26 o
  -6  -4   9        4.26        3.80      0.97 o
  -5  -4   9        5.39        4.15      0.92 o
  -4  -4   9       45.57       46.89      2.01 o
  -3  -4   9       69.29       76.73      3.10 o
  -2  -4   9        0.77       -0.05      0.55 o
  -1  -4   9      164.08      168.01      6.84 o
   0  -4   9        7.52        6.27      0.98 o
   1  -4   9       79.78       78.53      3.31 o
   2  -4   9        0.69        0.45      0.66 o
   3  -4   9        0.23       -0.60      0.60 o
   4  -4   9        7.33        5.81      1.21 o
   5  -4   9        0.91       -0.08      0.83 o
   6  -4   9        0.10        0.05      0.98 o
  -8  -3   9        3.42        3.73      1.18 o
  -7  -3   9        0.60        0.37      0.85 o
  -6  -3   9        0.07       -0.28      0.67 o
  -5  -3   9        0.14       -0.12      0.63 o
  -4  -3   9       40.59       46.15      1.75 o
  -3  -3   9       77.60       71.92      2.26 o
  -2  -3   9      220.89      203.93      6.56 o
  -1  -3   9       74.86       74.34      2.70 o
   0  -3   9        1.77        1.30      0.70 o
   1  -3   9        0.35        0.33      0.57 o
   2  -3   9        2.38        1.62      0.62 o
   3  -3   9        1.20        0.79      0.77 o
   4  -3   9        4.07        4.39      1.09 o
   5  -3   9       52.77       57.43      2.80 o
   6  -3   9       11.36       10.21      1.61 o
  -8  -2   9        4.91        4.50      1.19 o
  -7  -2   9        2.92        1.98      0.92 o
  -6  -2   9        0.73        0.59      0.71 o
  -5  -2   9       22.34       21.36      1.78 o
  -4  -2   9       68.53       72.48      2.35 o
  -3  -2   9       21.54       22.53      1.52 o
  -2  -2   9       95.45       96.10      2.67 o
  -1  -2   9       31.47       28.63      1.80 o
   0  -2   9        1.08        0.95      0.66 o
   1  -2   9       17.24       15.71      1.18 o
   2  -2   9        0.05       -0.23      0.50 o
   3  -2   9        1.16        0.90      0.72 o
   4  -2   9        0.76        1.36      1.00 o
   5  -2   9        2.18        2.90      1.10 o
   6  -2   9        0.80        2.36      1.26 o
  -8  -1   9        3.19        2.94      1.12 o
  -7  -1   9        1.20        1.55      0.97 o
  -6  -1   9        0.00       -0.12      0.74 o
  -5  -1   9       11.86       11.27      1.37 o
  -4  -1   9       26.10       24.34      1.57 o
  -3  -1   9      103.99      100.90      3.57 o
  -2  -1   9      183.40      179.21      5.31 o
  -1  -1   9       15.57       16.13      1.40 o
   0  -1   9        0.02       -0.20      0.52 o
   1  -1   9        0.07        0.16      0.50 o
   2  -1   9       11.44       10.81      1.01 o
   3  -1   9        1.85        1.07      0.61 o
   4  -1   9       46.76       47.47      2.99 o
   5  -1   9       24.94       22.02      2.29 o
   6  -1   9        5.21        5.25      1.68 o
  -8   0   9        0.21        0.76      1.08 o
  -7   0   9        0.38       -0.58      0.83 o
  -6   0   9        1.35        0.31      0.79 o
  -5   0   9       22.11       23.94      1.90 o
  -4   0   9       21.52       23.56      1.57 o
  -3   0   9       15.50       14.90      1.42 o
  -2   0   9       53.93       55.07      2.31 o
  -1   0   9       16.25       18.82      1.42 o
   0   0   9        7.32        8.72      0.92 o
   1   0   9        0.15        0.20      0.55 o
   2   0   9       13.52       14.35      1.25 o
   3   0   9        2.62        3.28      0.87 o
   4   0   9        4.49        6.52      1.43 o
   5   0   9        3.26        2.57      1.24 o
   6   0   9        9.15        8.25      2.22 o
  -7   1   9        1.60        1.57      1.03 o
  -6   1   9        1.59        1.53      0.95 o
  -5   1   9        1.39        0.91      0.83 o
  -4   1   9       35.61       32.22      1.96 o
  -3   1   9      103.23      106.25      2.81 o
  -2   1   9        3.18        4.34      0.86 o
  -1   1   9       17.38       16.95      1.43 o
   0   1   9        5.93        7.24      0.97 o
   1   1   9        1.35        1.43      0.66 o
   2   1   9        1.72        2.63      0.83 o
   3   1   9       30.16       30.67      1.95 o
   4   1   9       11.87       10.08      1.56 o
   5   1   9        1.33        1.20      1.13 o
   6   1   9       12.15       18.38      3.76 o
  -7   2   9        0.00       -0.22      0.97 o
  -6   2   9        1.87        1.01      0.83 o
  -5   2   9        8.82        7.44      1.16 o
  -4   2   9        3.42        3.99      0.96 o
  -3   2   9        5.49        6.19      1.08 o
  -2   2   9        1.05        0.05      0.68 o
  -1   2   9       14.29       15.57      1.46 o
   0   2   9        3.29        2.56      0.78 o
   1   2   9        2.03        2.58      0.79 o
   2   2   9        4.89        5.26      1.03 o
   3   2   9        0.54        0.23      0.83 o
   4   2   9        6.28        6.38      1.25 o
   5   2   9        5.89        5.49      1.53 o
  -6   3   9        0.00        0.64      0.91 o
  -5   3   9        8.96        8.62      1.51 o
  -4   3   9       10.65       10.67      1.36 o
  -3   3   9       11.67       12.09      1.41 o
  -2   3   9        2.38        0.95      0.77 o
  -1   3   9        0.00        0.61      0.67 o
   0   3   9        5.00        5.40      0.98 o
   1   3   9        0.93        1.25      0.80 o
   2   3   9        6.04        8.44      1.37 o
   3   3   9        2.94        1.48      0.97 o
   4   3   9        5.75        7.98      1.42 o
  -5   4   9        0.11       -0.52      1.16 o
  -4   4   9        0.15        0.25      0.87 o
  -3   4   9        0.35        0.33      0.88 o
  -2   4   9        0.02       -0.09      0.82 o
  -1   4   9        2.39        2.34      0.97 o
   0   4   9        3.63        4.63      1.14 o
   1   4   9        3.60        4.99      1.29 o
   2   4   9        0.31       -0.06      0.94 o
   3   4   9        9.16        7.67      1.55 o
  -3   5   9        0.85        0.90      1.07 o
  -2   5   9        0.61       -0.12      1.09 o
  -1   5   9        3.12        4.25      1.40 o
   0   5   9        0.01        0.20      1.13 o
   1   5   9        2.36        2.31      1.52 o
  -3  -9  10        1.07        1.56      1.45 o
  -2  -9  10        0.75        1.13      1.03 o
  -1  -9  10        0.05        0.03      1.01 o
   0  -9  10        3.67        3.50      1.76 o
   1  -9  10        0.54        0.51      1.24 o
   2  -9  10        0.01        0.68      1.20 o
   3  -9  10        1.84        1.63      1.98 o
  -5  -8  10        0.45        0.19      1.31 o
  -4  -8  10        2.34        1.45      1.32 o
  -3  -8  10        9.75        9.73      1.96 o
  -2  -8  10        7.98        9.06      1.48 o
  -1  -8  10        1.51        0.51      0.90 o
   0  -8  10        0.24        0.79      0.98 o
   1  -8  10       13.92       15.68      2.20 o
   2  -8  10        4.17        4.05      1.67 o
   3  -8  10        0.79        0.45      1.23 o
   4  -8  10        0.82        0.05      1.64 o
  -6  -7  10       10.61       14.13      2.42 o
  -5  -7  10        7.93        6.83      1.77 o
  -4  -7  10        0.18        0.00      1.08 o
  -3  -7  10        0.22        0.40      0.83 o
  -2  -7  10        0.01        0.10      0.81 o
  -1  -7  10        0.38        0.06      0.81 o
   0  -7  10        2.54        2.18      1.18 o
   1  -7  10        0.68        0.05      1.11 o
   2  -7  10        0.07       -0.23      1.06 o
   3  -7  10       14.77       16.55      2.70 o
   4  -7  10       20.72       21.99      3.13 o
   5  -7  10        0.05       -0.85      1.11 o
  -6  -6  10        0.62        0.71      0.93 o
  -5  -6  10        0.36        0.11      0.87 o
  -4  -6  10       22.54       24.49      1.93 o
  -3  -6  10       28.83       29.28      1.85 o
  -2  -6  10        0.50        0.50      0.72 o
  -1  -6  10        0.08        0.48      0.69 o
   0  -6  10       40.00       42.57      2.19 o
   1  -6  10        0.51        0.97      0.82 o
   2  -6  10        2.50        1.75      1.12 o
   3  -6  10        6.22        6.64      1.64 o
   4  -6  10        8.73        5.99      1.51 o
   5  -6  10        6.30        7.78      1.77 o
  -7  -5  10        9.00       10.19      1.51 o
  -6  -5  10       10.25       11.16      1.45 o
  -5  -5  10        0.95        0.51      0.77 o
  -4  -5  10        0.05        0.48      0.79 o
  -3  -5  10        1.62        0.57      0.75 o
  -2  -5  10        0.02        0.26      0.68 o
  -1  -5  10        0.01       -0.42      0.60 o
   0  -5  10        0.06       -0.21      0.65 o
   1  -5  10        3.03        2.03      0.88 o
   2  -5  10       58.75       62.56      3.78 o
   3  -5  10       54.78       64.47      3.74 o
   4  -5  10        6.84        5.07      1.30 o
   5  -5  10        0.40        1.06      1.03 o
  -7  -4  10        3.68        3.38      1.09 o
  -6  -4  10        0.03       -0.39      0.73 o
  -5  -4  10       21.39       23.77      1.96 o
  -4  -4  10       61.54       56.90      2.58 o
  -3  -4  10        0.17       -0.36      0.59 o
  -2  -4  10        1.09        0.37      0.65 o
  -1  -4  10       10.54        9.94      1.22 o
   0  -4  10        9.07        9.93      1.22 o
   1  -4  10        2.16        1.18      0.71 o
   2  -4  10        6.49        6.63      1.32 o
   3  -4  10        7.41        5.22      1.18 o
   4  -4  10       34.83       37.76      2.50 o
   5  -4  10       32.82       40.76      2.84 o
   6  -4  10        0.84        0.70      1.07 o
  -7  -3  10        9.14        9.62      1.54 o
  -6  -3  10        1.04        1.37      0.95 o
  -5  -3  10        2.42        2.06      0.93 o
  -4  -3  10        0.25        0.11      0.76 o
  -3  -3  10        6.37        5.20      0.93 o
  -2  -3  10       20.24       20.43      1.65 o
  -1  -3  10        7.23        8.27      1.14 o
   0  -3  10        4.90        5.77      1.00 o
   1  -3  10       20.46       22.28      1.59 o
   2  -3  10      157.53      162.70      5.49 o
   3  -3  10       30.81       29.70      2.24 o
   4  -3  10        0.01        0.22      0.88 o
   5  -3  10        1.69        1.51      1.09 o
   6  -3  10        0.32        0.32      1.14 o
  -7  -2  10        0.68        0.33      0.93 o
  -6  -2  10        3.58        3.78      1.10 o
  -5  -2  10       46.53       46.91      2.60 o
  -4  -2  10       11.47       10.21      1.21 o
  -3  -2  10        2.66        2.16      0.83 o
  -2  -2  10        7.26        7.66      1.13 o
  -1  -2  10        0.11        0.37      0.64 o
   0  -2  10        2.36        2.88      0.83 o
   1  -2  10        2.58        2.98      0.79 o
   2  -2  10        7.00        4.05      0.80 o
   3  -2  10       44.91       49.11      2.54 o
   4  -2  10       83.31       83.57      4.22 o
   5  -2  10        0.37        0.48      1.06 o
   6  -2  10        0.49       -0.16      1.11 o
  -7  -1  10        0.30        0.45      0.95 o
  -6  -1  10        4.41        4.47      1.17 o
  -5  -1  10        1.11        2.37      0.97 o
  -4  -1  10        6.59        7.72      1.11 o
  -3  -1  10       12.62       13.97      1.44 o
  -2  -1  10        6.93        6.26      1.08 o
  -1  -1  10       17.18       19.98      1.53 o
   0  -1  10        1.45        1.74      0.72 o
   1  -1  10       93.54       90.27      4.88 o
   2  -1  10       36.50       36.67      1.94 o
   3  -1  10        9.04       13.50      1.63 o
   4  -1  10        0.02        1.07      1.10 o
   5  -1  10        2.93        4.49      1.40 o
  -7   0  10        0.06        0.14      0.96 o
  -6   0  10       11.23       11.62      1.57 o
  -5   0  10        8.93       10.75      1.47 o
  -4   0  10        5.36        4.91      1.01 o
  -3   0  10       14.98       14.15      1.46 o
  -2   0  10       13.94       14.57      1.40 o
  -1   0  10        0.10       -0.26      0.60 o
   0   0  10        6.30        6.07      1.03 o
   1   0  10        0.50        0.07      0.61 o
   2   0  10       12.44       14.79      1.36 o
   3   0  10       79.94       79.77      2.69 o
   4   0  10        8.60        8.05      1.65 o
   5   0  10        0.00        0.23      1.09 o
  -6   1  10        1.24        1.33      1.00 o
  -5   1  10        0.04        0.42      0.93 o
  -4   1  10        9.73       12.61      1.43 o
  -3   1  10        8.85        8.86      1.32 o
  -2   1  10       16.29       15.52      1.49 o
  -1   1  10        2.15        0.76      0.73 o
   0   1  10       14.63       13.88      1.43 o
   1   1  10       21.85       19.13      1.54 o
   2   1  10        3.62        4.59      1.03 o
   3   1  10        0.66        1.45      0.91 o
   4   1  10        0.31        1.31      1.04 o
   5   1  10        1.15        0.29      2.72 o
  -6   2  10        0.87        1.16      1.06 o
  -5   2  10        5.63        5.10      1.37 o
  -4   2  10        2.58        2.82      0.96 o
  -3   2  10        0.50        0.72      0.80 o
  -2   2  10        2.08        2.92      0.91 o
  -1   2  10        4.78        5.80      1.11 o
   0   2  10        0.15       -0.20      0.74 o
   1   2  10        4.68        4.15      1.05 o
   2   2  10       49.13       53.79      3.10 o
   3   2  10        1.24        0.06      0.89 o
   4   2  10        0.63        1.03      1.06 o
  -5   3  10        2.85        3.51      1.27 o
  -4   3  10        0.12       -0.36      0.82 o
  -3   3  10        0.13       -0.52      0.77 o
  -2   3  10        1.13        0.55      0.83 o
  -1   3  10        3.56        3.52      1.03 o
   0   3  10        1.64       -0.29      0.84 o
   1   3  10        2.41        1.66      0.94 o
   2   3  10        0.11       -0.01      0.89 o
   3   3  10        0.26        0.62      1.03 o
  -3   4  10        1.24        1.58      1.07 o
  -2   4  10        0.05        0.29      0.93 o
  -1   4  10        1.66        2.15      1.17 o
   0   4  10        0.01       -0.61      0.98 o
   1   4  10       11.25       10.71      1.98 o
  -2  -9  11        0.27        0.04      1.17 o
  -1  -9  11        0.29       -0.64      1.16 o
   0  -9  11        4.82        5.49      1.99 o
   1  -9  11        2.83        4.14      2.33 o
  -4  -8  11        1.16        2.00      1.51 o
  -3  -8  11        2.42        3.76      1.64 o
  -2  -8  11        8.40        7.48      1.63 o
  -1  -8  11        1.39        1.70      1.31 o
   0  -8  11        1.07        0.80      1.42 o
   1  -8  11       12.28       13.94      2.56 o
   2  -8  11        4.93        3.16      1.63 o
   3  -8  11        0.68        1.64      1.93 o
  -5  -7  11        0.77        0.30      1.30 o
  -4  -7  11        1.94        0.98      1.49 o
  -3  -7  11        0.78       -0.05      1.29 o
  -2  -7  11        0.05       -0.24      0.96 o
  -1  -7  11        4.67        4.21      1.28 o
   0  -7  11       29.32       28.98      2.85 o
   1  -7  11        2.41        2.31      1.44 o
   2  -7  11        9.64       10.55      2.24 o
   3  -7  11        2.52        1.19      1.41 o
   4  -7  11        0.20       -0.23      1.56 o
  -5  -6  11        0.96        1.92      1.11 o
  -4  -6  11        1.79        2.34      1.10 o
  -3  -6  11        9.72       10.15      1.40 o
  -2  -6  11        5.84        5.26      1.11 o
  -1  -6  11        0.18        0.77      0.80 o
   0  -6  11       28.52       28.21      2.20 o
   1  -6  11        6.02        4.69      1.27 o
   2  -6  11       23.92       25.94      2.79 o
   3  -6  11        2.58        2.22      1.34 o
   4  -6  11        0.77        1.31      1.26 o
  -6  -5  11        1.52        0.48      1.01 o
  -5  -5  11        5.64        5.28      1.33 o
  -4  -5  11        2.21        0.49      0.89 o
  -3  -5  11        3.63        3.92      1.06 o
  -2  -5  11       12.04       14.22      1.53 o
  -1  -5  11       41.70       49.59      2.33 o
   0  -5  11        0.27       -0.46      0.69 o
   1  -5  11       13.00       15.42      1.70 o
   2  -5  11       13.20       12.68      1.78 o
   3  -5  11        0.60        1.11      1.02 o
   4  -5  11        2.50        3.47      1.37 o
   5  -5  11       10.03        9.77      1.76 o
  -6  -4  11        0.97        0.67      0.94 o
  -5  -4  11        0.26        0.34      0.94 o
  -4  -4  11        5.25        6.80      1.37 o
  -3  -4  11       15.97       16.94      1.64 o
  -2  -4  11        0.06        0.57      0.75 o
  -1  -4  11       11.51        8.22      1.23 o
   0  -4  11       31.86       32.20      2.12 o
   1  -4  11       44.53       49.27      2.38 o
   2  -4  11       15.45       15.13      1.91 o
   3  -4  11        1.02        1.73      1.06 o
   4  -4  11        1.90        3.51      1.35 o
   5  -4  11        0.97        0.56      1.11 o
  -6  -3  11        7.20        7.93      1.45 o
  -5  -3  11        3.13        2.66      1.08 o
  -4  -3  11        5.75        5.80      1.29 o
  -3  -3  11        1.53        2.00      0.88 o
  -2  -3  11       34.99       36.91      2.28 o
  -1  -3  11        8.30        9.78      1.30 o
   0  -3  11       21.63       20.64      1.73 o
   1  -3  11       11.09        8.58      1.16 o
   2  -3  11       10.87        9.00      1.53 o
   3  -3  11       10.26       13.90      1.91 o
   4  -3  11       17.01       21.09      2.13 o
   5  -3  11        2.22        0.31      1.16 o
  -6  -2  11        0.00       -0.65      0.85 o
  -5  -2  11        0.81       -0.19      1.04 o
  -4  -2  11        2.83        2.56      1.03 o
  -3  -2  11        5.19        5.88      1.11 o
  -2  -2  11        3.29        2.74      0.96 o
  -1  -2  11       11.80       10.17      1.59 o
   0  -2  11       54.03       56.43      2.28 o
   1  -2  11       73.05       72.82      2.99 o
   2  -2  11        1.72        1.09      0.77 o
   3  -2  11        0.24       -0.31      1.05 o
   4  -2  11        1.31        0.50      1.08 o
   5  -2  11        0.76       -0.26      1.09 o
  -6  -1  11        5.25        5.33      1.27 o
  -5  -1  11        2.37        2.15      1.05 o
  -4  -1  11        2.40        2.84      1.00 o
  -3  -1  11       24.93       25.07      1.97 o
  -2  -1  11        0.01       -0.45      0.74 o
  -1  -1  11        1.48        1.00      0.78 o
   0  -1  11        3.58        1.40      0.79 o
   1  -1  11       10.23        8.16      1.24 o
   2  -1  11       28.49       37.63      2.63 o
   3  -1  11       28.21       29.81      2.68 o
   4  -1  11        4.34        3.97      1.41 o
  -6   0  11        0.01       -0.31      0.95 o
  -5   0  11        0.12       -0.33      0.90 o
  -4   0  11        2.47        1.09      0.91 o
  -3   0  11        1.43        0.51      0.80 o
  -2   0  11        0.89        1.23      0.90 o
  -1   0  11       39.16       40.75      2.32 o
   0   0  11       43.31       43.48      2.42 o
   1   0  11        1.09        1.40      0.82 o
   2   0  11        0.10        0.91      0.88 o
   3   0  11        0.00       -0.13      0.98 o
   4   0  11        1.24        1.43      1.20 o
  -5   1  11        0.14       -0.42      1.07 o
  -4   1  11        1.32        0.12      0.92 o
  -3   1  11        0.49        0.19      0.82 o
  -2   1  11        0.10       -0.08      0.78 o
  -1   1  11        2.15        0.82      0.81 o
   0   1  11        1.05        1.25      0.87 o
   1   1  11       16.58       21.49      1.84 o
   2   1  11       31.07       38.86      2.86 o
   3   1  11        2.47        1.08      0.94 o
  -4   2  11        0.07        0.10      0.89 o
  -3   2  11        0.07       -0.79      0.79 o
  -2   2  11        2.15        1.72      0.95 o
  -1   2  11       19.56       18.95      1.78 o
   0   2  11        2.20        2.26      1.01 o
   1   2  11        0.36        0.57      1.00 o
   2   2  11        0.80       -0.18      0.97 o
  -3   3  11        2.67        3.90      1.24 o
  -2   3  11        0.01        0.46      0.90 o
  -1   3  11        0.32        0.40      1.00 o
   0   3  11        3.52        5.30      1.48 o
  -2  -8  12        4.32        5.23      1.52 o
  -1  -8  12        0.62        1.01      1.37 o
   0  -8  12        2.86        2.54      1.66 o
   1  -8  12        0.45        1.94      2.08 o
  -4  -7  12        9.07        6.42      2.16 o
  -3  -7  12        1.14       -0.63      1.27 o
  -2  -7  12        5.77        5.27      1.48 o
  -1  -7  12        2.92        1.31      1.28 o
   0  -7  12        6.69        5.11      1.86 o
   1  -7  12        0.00       -0.51      1.18 o
   2  -7  12        0.77       -1.04      1.46 o
  -4  -6  12        8.32        5.41      1.50 o
  -3  -6  12        4.35        4.36      1.18 o
  -2  -6  12        7.35        7.04      1.33 o
  -1  -6  12       14.95       14.07      1.61 o
   0  -6  12        0.64       -0.02      0.89 o
   1  -6  12        0.01        0.74      1.04 o
   2  -6  12        2.72        2.17      1.37 o
   3  -6  12        2.00        1.12      1.49 o
  -5  -5  12        9.08        8.91      1.65 o
  -4  -5  12        1.81        2.42      1.25 o
  -3  -5  12        2.03        1.32      0.96 o
  -2  -5  12       12.79       15.49      1.69 o
  -1  -5  12       10.59       10.31      1.45 o
   0  -5  12        4.46        4.19      1.13 o
   1  -5  12        5.38        5.63      1.48 o
   2  -5  12        2.09        0.33      1.00 o
   3  -5  12        3.20        2.54      1.30 o
  -5  -4  12        4.62        2.42      1.19 o
  -4  -4  12        3.43        3.57      1.32 o
  -3  -4  12       15.61       15.27      1.68 o
  -2  -4  12       18.60       20.53      1.87 o
  -1  -4  12        0.54        0.44      0.84 o
   0  -4  12        5.17        4.34      1.08 o
   1  -4  12        5.87        6.27      1.31 o
   2  -4  12        3.99        4.19      1.34 o
   3  -4  12        0.78        0.35      1.06 o
   4  -4  12       12.97       13.12      2.28 o
  -5  -3  12        3.97        3.70      1.27 o
  -4  -3  12        1.15        1.02      1.07 o
  -3  -3  12        7.68        6.70      1.29 o
  -2  -3  12       19.01       17.94      1.78 o
  -1  -3  12       20.89       21.58      1.89 o
   0  -3  12        4.74        5.03      1.08 o
   1  -3  12        2.91        2.07      0.90 o
   2  -3  12        2.14        1.69      1.11 o
   3  -3  12       24.92       27.40      3.11 o
   4  -3  12        6.10        4.99      2.06 o
  -5  -2  12        1.42        0.84      1.08 o
  -4  -2  12        5.10        8.21      1.65 o
  -3  -2  12       35.73       37.34      2.47 o
  -2  -2  12        0.33       -0.13      0.84 o
  -1  -2  12        6.00        5.60      1.10 o
   0  -2  12        0.88        0.65      0.79 o
   1  -2  12        1.59        0.87      0.83 o
   2  -2  12        0.04       -0.50      1.01 o
   3  -2  12        7.53        3.91      1.57 o
  -5  -1  12        0.02       -0.63      1.00 o
  -4  -1  12        0.12        0.12      1.04 o
  -3  -1  12       21.46       20.77      1.95 o
  -2  -1  12       10.75       14.12      1.55 o
  -1  -1  12       18.67       20.38      1.90 o
   0  -1  12        2.35        0.59      0.80 o
   1  -1  12        0.03       -0.71      0.76 o
   2  -1  12       14.38       15.79      1.68 o
   3  -1  12       13.87       13.49      2.33 o
  -4   0  12       17.15       16.10      2.25 o
  -3   0  12        0.66       -0.20      0.89 o
  -2   0  12        0.52        0.86      0.88 o
  -1   0  12        0.61        1.00      0.88 o
   0   0  12        0.30        0.21      0.84 o
   1   0  12        0.17        0.59      0.85 o
   2   0  12        6.74        5.17      1.21 o
  -3   1  12        5.85        7.11      1.34 o
  -2   1  12       12.93       14.27      1.64 o
  -1   1  12        2.28        2.55      1.03 o
   0   1  12        0.44        0.51      0.89 o
   1   1  12        8.12        9.08      1.59 o
  -1  -7  13        2.91        3.01      1.83 o
  -3  -6  13        2.06        1.14      1.27 o
  -2  -6  13        0.29       -0.02      0.96 o
  -1  -6  13        0.51        0.56      0.97 o
   0  -6  13        0.42        0.37      1.01 o
   1  -6  13        8.25        8.95      2.43 o
  -3  -5  13        0.22        0.72      1.05 o
  -2  -5  13        1.43        0.70      0.97 o
  -1  -5  13        1.13        1.03      1.01 o
   0  -5  13        0.25       -0.37      0.93 o
   1  -5  13        0.31       -0.06      1.07 o
   2  -5  13        3.08        4.80      1.72 o
  -4  -4  13        3.09        2.29      1.35 o
  -3  -4  13        0.04       -0.14      0.93 o
  -2  -4  13        1.16        0.56      0.94 o
  -1  -4  13        1.43        1.34      0.98 o
   0  -4  13        4.77        4.18      1.08 o
   1  -4  13       11.14       10.30      1.80 o
   2  -4  13        3.26        3.45      1.53 o
  -4  -3  13        0.00        0.22      1.13 o
  -3  -3  13        2.34        1.26      1.03 o
  -2  -3  13        0.11        0.48      0.92 o
  -1  -3  13        0.04       -0.03      0.86 o
   0  -3  13        2.61        1.80      0.97 o
   1  -3  13        2.13        0.78      1.00 o
   2  -3  13        6.17        4.85      1.95 o
  -4  -2  13        0.01       -0.61      1.05 o
  -3  -2  13        0.19        0.36      0.95 o
  -2  -2  13        0.01        0.28      0.85 o
  -1  -2  13        1.83        1.23      0.99 o
   0  -2  13        6.27        4.74      1.24 o
   1  -2  13        5.08        6.22      1.29 o
   2  -2  13        6.44        8.04      2.94 o
  -3  -1  13        1.03        1.62      1.09 o
  -2  -1  13        0.01       -0.01      0.92 o
  -1  -1  13        0.91        0.15      0.86 o
   0  -1  13        0.26       -0.24      0.91 o
   1  -1  13        1.89        0.55      0.99 o
  -1   0  13        0.69        0.97      1.59 o
 
